# Supplementary material for: Arabidopsis species deploy distinct strategies to cope with drought stress
Source: Ann Bot. 2019 Jan 19;124(1):27–40. doi: 10.1093/aob/mcy237 (PMC6676377; doi:10.1093/aob/mcy237)
Supplement: mcy237_suppl_Supplementary_Table-S12 [file mcy237_suppl_supplementary_table-s12.xlsx]

## Sheet: Sheet1
Table S12: Differentially expressed genes identified for each of Arabidopsis halleri and A. lyrata between 20 and 60% of soil moisture and bewteen recovery and 60% of soil moisture. Column A : Genes (AGI codes); Column B: Means of normalized counts; Column C: The relative gene expression (log2 fold change); Column E: FDR adjusted P values (FDR=0.1); Column F: The two conditions of comparision (20…
X	baseMean	log2FoldChange	pvalue	padj	condition	direc	Type
AT3G57880.1	1838.54	0.550322	0.0047371	0.0996358	hal_20%VS60%	up	protein_coding
AT1G02720.1	276.893	-1.16229	0.00473543	0.0996358	hal_20%VS60%	down	protein_coding
AT5G54270.1	98612.3	-1.96743	0.00469808	0.0992127	hal_20%VS60%	down	protein_coding
AT5G15070.1	586.515	0.882624	0.00464168	0.0986169	hal_20%VS60%	up	protein_coding
AT1G08570.1	3993.27	1.41222	0.00464132	0.0986169	hal_20%VS60%	up	protein_coding
AT4G16410.1	2620.61	-0.802148	0.0046117	0.0983782	hal_20%VS60%	down	protein_coding
AT1G54500.1	3055.73	-0.836675	0.0046007	0.0983435	hal_20%VS60%	down	protein_coding
AT5G34940.2	533.058	-1.04786	0.00459785	0.0983435	hal_20%VS60%	down	protein_coding
AT3G46430.1	1011.58	-0.678174	0.00450114	0.0969062	hal_20%VS60%	down	protein_coding
AT5G24000.1	720.861	-0.832183	0.00446688	0.0962672	hal_20%VS60%	down	protein_coding
AT2G27800.1	335.96	0.542361	0.00444846	0.0960675	hal_20%VS60%	up	protein_coding
AT5G21920.1	1891.24	-1.12119	0.00441584	0.0956583	hal_20%VS60%	down	protein_coding
AT1G17890.1	1075.81	-0.608816	0.00440005	0.0954147	hal_20%VS60%	down	protein_coding
AT1G44180.1	25.2439	2.6189	0.00436447	0.0951346	hal_20%VS60%	up	protein_coding
AT4G36770.1	61.3161	2.26997	0.00435649	0.0950593	hal_20%VS60%	up	protein_coding
AT5G18660.1	3087.9	-1.06381	0.00435013	0.0950192	hal_20%VS60%	down	protein_coding
AT4G09650.1	8821.04	-1.52585	0.00431362	0.0945168	hal_20%VS60%	down	protein_coding
AT2G23672.1	3834.6	-0.843482	0.00429091	0.0942159	hal_20%VS60%	down	other_rna
AT5G57440.1	550.137	-0.978031	0.00429069	0.0942159	hal_20%VS60%	down	protein_coding
AT2G21650.1	289.096	-4.52097	0.00428201	0.0942159	hal_20%VS60%	down	protein_coding
AT3G49750.1	320.048	0.866245	0.00428127	0.0942159	hal_20%VS60%	up	protein_coding
AT5G44750.2	628.201	0.581341	0.00418087	0.0928683	hal_20%VS60%	up	protein_coding
AT4G10800.1	140.611	-0.778773	0.00415074	0.0923947	hal_20%VS60%	down	protein_coding
AT5G13660.1	483.181	0.51597	0.00411315	0.0921022	hal_20%VS60%	up	protein_coding
AT1G21500.1	2903.82	-2.09164	0.00410624	0.0921022	hal_20%VS60%	down	protein_coding
AT1G64310.1	153.939	1.36721	0.00409894	0.0921022	hal_20%VS60%	up	protein_coding
AT5G19400.1	5245.51	0.618009	0.0040918	0.0920588	hal_20%VS60%	up	protein_coding
AT1G75780.1	756.995	-2.25375	0.0040399	0.0914796	hal_20%VS60%	down	protein_coding
AT4G33400.1	95.9278	-3.21321	0.0040027	0.0908333	hal_20%VS60%	down	protein_coding
AT4G30940.1	250.394	0.840749	0.0039924	0.0906974	hal_20%VS60%	up	protein_coding
AT1G03680.1	11846	-0.778295	0.00395935	0.0903376	hal_20%VS60%	down	protein_coding
AT1G14390.1	130.005	1.44365	0.0038928	0.0894023	hal_20%VS60%	up	protein_coding
AT4G01310.1	5628.48	-1.03811	0.00385368	0.0886048	hal_20%VS60%	down	protein_coding
AT4G23860.3	963.19	0.605691	0.00385291	0.0886048	hal_20%VS60%	up	protein_coding
AT1G34380.2	436.818	-0.629753	0.0038357	0.0884782	hal_20%VS60%	down	protein_coding
AT2G18150.1	64.0243	-3.72657	0.00383022	0.088449	hal_20%VS60%	down	protein_coding
AT4G31840.1	192.483	-3.5311	0.00380487	0.0879604	hal_20%VS60%	down	protein_coding
AT4G00310.2	99.057	-0.796006	0.00379298	0.0877822	hal_20%VS60%	down	protein_coding
AT4G16515.1	26.1322	-1.84299	0.00376599	0.0872537	hal_20%VS60%	down	protein_coding
AT1G22160.1	1589.27	1.22485	0.00373059	0.0870097	hal_20%VS60%	up	protein_coding
AT5G46170.1	1034.09	0.507271	0.00369355	0.086434	hal_20%VS60%	up	protein_coding
AT5G49120.1	257.443	1.95827	0.00366573	0.0862536	hal_20%VS60%	up	protein_coding
AT1G70190.1	225.82	-0.605699	0.00366103	0.0862499	hal_20%VS60%	down	protein_coding
AT1G28110.2	553.046	-1.23881	0.00364164	0.0860364	hal_20%VS60%	down	protein_coding
AT5G61290.1	863.869	1.90504	0.00357713	0.0851766	hal_20%VS60%	up	protein_coding
AT1G01620.1	946.452	-2.02658	0.00356529	0.0851766	hal_20%VS60%	down	protein_coding
AT5G11450.1	2363.49	-0.868412	0.00353726	0.0847609	hal_20%VS60%	down	protein_coding
AT5G67510.1	483.44	-1.14859	0.00352521	0.0846654	hal_20%VS60%	down	protein_coding
AT3G56160.1	1251.08	-1.3747	0.00352308	0.0846654	hal_20%VS60%	down	protein_coding
AT1G64580.1	183.446	-0.813456	0.00351284	0.0845619	hal_20%VS60%	down	protein_coding
AT5G47720.2	909.254	0.782741	0.00350152	0.0843862	hal_20%VS60%	up	protein_coding
AT1G67300.1	5034.5	0.743122	0.00349287	0.0842745	hal_20%VS60%	up	protein_coding
AT1G62520.1	42.1436	-2.12649	0.00348956	0.0842745	hal_20%VS60%	down	protein_coding
AT5G65730.1	985.733	-4.81834	0.00347006	0.0840221	hal_20%VS60%	down	protein_coding
AT5G64070.1	2673.84	0.666634	0.00346252	0.0840221	hal_20%VS60%	up	protein_coding
AT1G77870.1	23.5261	-3.78958	0.00344833	0.0840221	hal_20%VS60%	down	protein_coding
AT1G80610.1	511.303	1.03888	0.00342796	0.0840221	hal_20%VS60%	up	protein_coding
AT4G04885.1	1258.71	0.547722	0.00342434	0.0840221	hal_20%VS60%	up	protein_coding
AT5G60580.4	960.014	0.778117	0.00341878	0.0840221	hal_20%VS60%	up	protein_coding
AT4G29110.1	1561.36	-0.902241	0.00338561	0.0839005	hal_20%VS60%	down	protein_coding
AT4G26960.1	39.2248	-2.39081	0.00336373	0.083461	hal_20%VS60%	down	protein_coding
AT1G08890.1	914.329	1.49566	0.00333293	0.0828928	hal_20%VS60%	up	protein_coding
AT1G20880.1	584.953	0.76626	0.00331683	0.0826884	hal_20%VS60%	up	protein_coding
AT1G76610.1	23.2534	-2.84722	0.00327481	0.0819568	hal_20%VS60%	down	protein_coding
AT5G03070.1	534.348	0.644675	0.00326314	0.0818358	hal_20%VS60%	up	protein_coding
AT5G44040.1	161.843	-1.78765	0.00321874	0.0814032	hal_20%VS60%	down	protein_coding
AT5G06790.1	182.43	-1.93334	0.0032164	0.0814032	hal_20%VS60%	down	protein_coding
AT1G51100.1	590.618	-0.826664	0.00320282	0.0811961	hal_20%VS60%	down	protein_coding
AT2G25930.1	2275.96	0.734174	0.00315039	0.0805651	hal_20%VS60%	up	protein_coding
AT1G76450.1	2448.46	-0.833238	0.00314008	0.0805443	hal_20%VS60%	down	protein_coding
AT4G33000.2	127.22	-1.70825	0.00313967	0.0805443	hal_20%VS60%	down	protein_coding
AT5G09650.1	3571.97	-1.24478	0.00312701	0.0804401	hal_20%VS60%	down	protein_coding
AT5G01620.1	334.268	-0.849763	0.00310853	0.0803979	hal_20%VS60%	down	protein_coding
AT2G26350.1	633.51	0.623108	0.00308227	0.0798766	hal_20%VS60%	up	protein_coding
AT1G29450.1	46.2095	-4.6511	0.0030784	0.0798748	hal_20%VS60%	down	protein_coding
AT4G23710.1	486.283	-0.821368	0.00303787	0.079436	hal_20%VS60%	down	protein_coding
AT5G04620.2	289.292	-0.88515	0.0030128	0.0793498	hal_20%VS60%	down	protein_coding
AT2G24395.1	161.415	-1.11593	0.00300469	0.0792354	hal_20%VS60%	down	protein_coding
AT1G78630.1	7373.83	-1.44931	0.00298443	0.0789031	hal_20%VS60%	down	protein_coding
AT5G02370.1	18071.9	-0.836876	0.00298174	0.0789031	hal_20%VS60%	down	protein_coding
AT1G73530.1	335.44	-0.801409	0.00297736	0.0789031	hal_20%VS60%	down	protein_coding
AT5G24314.1	2862.23	-0.730201	0.0029266	0.0782576	hal_20%VS60%	down	protein_coding
AT5G57610.1	2385.2	0.672053	0.00292516	0.0782576	hal_20%VS60%	up	protein_coding
AT3G46030.1	941.465	-0.854048	0.00288839	0.0776383	hal_20%VS60%	down	protein_coding
AT1G09430.1	1556.07	-0.631089	0.00283955	0.0770092	hal_20%VS60%	down	protein_coding
AT4G34950.1	3962.38	-1.64591	0.00278521	0.0762248	hal_20%VS60%	down	protein_coding
AT1G03960.1	711.411	0.583138	0.00274795	0.0754017	hal_20%VS60%	up	protein_coding
AT1G15260.1	740.644	-1.05972	0.00273363	0.075267	hal_20%VS60%	down	protein_coding
AT2G09990.1	5930.04	-0.790721	0.00273018	0.075267	hal_20%VS60%	down	protein_coding
AT4G24750.1	1877.2	-0.90621	0.00272714	0.075267	hal_20%VS60%	down	protein_coding
AT3G48040.1	248.773	-1.08218	0.00271169	0.0750939	hal_20%VS60%	down	protein_coding
AT1G56050.1	2113.93	-0.947302	0.00270429	0.074989	hal_20%VS60%	down	protein_coding
AT4G26950.1	426.131	-1.78731	0.00268784	0.0747291	hal_20%VS60%	down	protein_coding
AT5G62630.1	561.59	-1.33534	0.00268573	0.0747291	hal_20%VS60%	down	protein_coding
AT4G00590.1	236.53	0.620373	0.00267854	0.0747291	hal_20%VS60%	up	protein_coding
AT4G16280.3	1198.1	0.582557	0.00264621	0.0744592	hal_20%VS60%	up	protein_coding
AT1G21840.1	193.249	-0.647821	0.00263591	0.0743667	hal_20%VS60%	down	protein_coding
AT1G78260.1	30.8303	-4.83639	0.00263242	0.0743667	hal_20%VS60%	down	protein_coding
AT3G48720.1	1280.46	-2.19926	0.00259056	0.0734805	hal_20%VS60%	down	protein_coding
AT4G34265.1	405.765	-0.556482	0.00258979	0.0734805	hal_20%VS60%	down	protein_coding
AT5G24165.1	1550.96	-0.902443	0.00258433	0.0734805	hal_20%VS60%	down	protein_coding
AT2G29140.1	2253.02	0.892591	0.00257092	0.0734805	hal_20%VS60%	up	protein_coding
AT2G05310.1	3310.7	-0.676191	0.00250435	0.0723091	hal_20%VS60%	down	protein_coding
AT5G55600.2	1523.55	0.522219	0.00249792	0.0723091	hal_20%VS60%	up	protein_coding
AT5G36120.1	1436.73	-0.639421	0.00247355	0.0719145	hal_20%VS60%	down	protein_coding
AT3G50840.1	211.934	-0.998285	0.00245784	0.0716562	hal_20%VS60%	down	protein_coding
AT5G61990.1	457.679	0.561625	0.00243669	0.0713368	hal_20%VS60%	up	protein_coding
AT5G53220.2	228.905	0.876966	0.00242954	0.0713266	hal_20%VS60%	up	protein_coding
AT1G80390.1	22.2363	2.79741	0.00241796	0.0710859	hal_20%VS60%	up	protein_coding
AT1G64670.1	71.5588	-1.8993	0.00241767	0.0710859	hal_20%VS60%	down	protein_coding
AT5G46730.1	390.529	-1.75045	0.00240631	0.0709421	hal_20%VS60%	down	protein_coding
AT4G23810.1	806.629	-2.11472	0.00240328	0.0709421	hal_20%VS60%	down	protein_coding
AT5G19220.1	6616.61	-1.55251	0.00238513	0.0706152	hal_20%VS60%	down	protein_coding
AT3G49600.1	853.508	0.64537	0.00236442	0.0702997	hal_20%VS60%	up	protein_coding
AT5G64210.1	87.8215	2.35693	0.00235438	0.0702218	hal_20%VS60%	up	protein_coding
AT5G07140.1	159.947	-1.17164	0.00232735	0.0697905	hal_20%VS60%	down	protein_coding
AT5G16440.1	923.448	-0.71079	0.002325	0.0697905	hal_20%VS60%	down	protein_coding
AT4G09820.1	838.051	2.42589	0.00230597	0.0695467	hal_20%VS60%	up	protein_coding
AT5G51840.1	313.176	-1.0462	0.0023026	0.0695467	hal_20%VS60%	down	protein_coding
AT5G40610.1	740.016	-0.885862	0.0022895	0.0693491	hal_20%VS60%	down	protein_coding
AT1G20340.1	38441.6	-1.89881	0.00228416	0.0692873	hal_20%VS60%	down	protein_coding
AT2G19500.1	56.8985	-3.91139	0.0022692	0.0690042	hal_20%VS60%	down	protein_coding
AT5G19520.1	83.8342	-1.49432	0.00226343	0.0689573	hal_20%VS60%	down	protein_coding
AT2G27130.1	78.5723	-1.43335	0.00222951	0.068221	hal_20%VS60%	down	protein_coding
AT4G22930.1	1122.13	-0.634461	0.00221855	0.068084	hal_20%VS60%	down	protein_coding
AT1G49730.1	365.842	-1.60077	0.0021979	0.0676906	hal_20%VS60%	down	protein_coding
AT1G65486.1	781.822	-1.67319	0.00216822	0.0673722	hal_20%VS60%	down	protein_coding
AT4G15475.1	1132.05	0.603767	0.00215731	0.067187	hal_20%VS60%	up	protein_coding
AT5G55830.1	31.9438	-3.48958	0.00213239	0.0670075	hal_20%VS60%	down	protein_coding
AT5G47190.1	3676.48	-1.01312	0.00211397	0.0666281	hal_20%VS60%	down	protein_coding
AT5G63510.1	878.166	-0.712242	0.00210241	0.0664633	hal_20%VS60%	down	protein_coding
AT5G48790.1	1166.8	-1.38796	0.0020999	0.0664633	hal_20%VS60%	down	protein_coding
AT1G20810.1	1247.42	-0.884123	0.00209749	0.0664633	hal_20%VS60%	down	protein_coding
AT4G22570.1	409.528	-3.54769	0.00209746	0.0664633	hal_20%VS60%	down	protein_coding
AT5G18390.1	175.046	0.678074	0.00205774	0.0657443	hal_20%VS60%	up	protein_coding
AT4G40060.1	2537.95	-1.43146	0.00203965	0.0653331	hal_20%VS60%	down	protein_coding
AT5G45670.1	110.011	-3.56137	0.00203514	0.0653204	hal_20%VS60%	down	protein_coding
AT4G08685.1	2508.91	-1.61598	0.00201949	0.065017	hal_20%VS60%	down	protein_coding
AT1G67630.1	99.2746	-2.17678	0.00201714	0.065017	hal_20%VS60%	down	protein_coding
AT1G01860.1	846.891	-0.531706	0.00199917	0.0648603	hal_20%VS60%	down	protein_coding
AT3G55700.1	186.378	-1.33715	0.00199419	0.0648603	hal_20%VS60%	down	protein_coding
AT1G22410.1	4223.16	-0.943655	0.00198081	0.0648603	hal_20%VS60%	down	protein_coding
AT1G67090.1	320891	-1.43564	0.00196681	0.0646093	hal_20%VS60%	down	protein_coding
AT2G04790.2	861.666	-0.763619	0.00196251	0.0645689	hal_20%VS60%	down	protein_coding
AT1G09750.1	647.943	-3.07572	0.00195897	0.0645537	hal_20%VS60%	down	protein_coding
AT1G59620.1	967.493	0.730777	0.00194389	0.0642587	hal_20%VS60%	up	protein_coding
AT5G01740.1	25.4812	-4.10629	0.00193379	0.0641267	hal_20%VS60%	down	protein_coding
AT5G62300.1	2358.54	-0.84548	0.00189806	0.0636433	hal_20%VS60%	down	protein_coding
AT2G17695.1	2756.79	-0.67522	0.00188334	0.0634561	hal_20%VS60%	down	protein_coding
AT5G57810.1	20.083	-2.40439	0.00184566	0.06258	hal_20%VS60%	down	protein_coding
AT1G77940.1	703.436	-0.870708	0.00181608	0.0620867	hal_20%VS60%	down	protein_coding
AT3G55880.2	949.894	1.55847	0.00177154	0.0609612	hal_20%VS60%	up	protein_coding
AT3G56130.1	684.011	-0.773265	0.00177118	0.0609612	hal_20%VS60%	down	protein_coding
AT5G51380.1	60.5103	-1.88899	0.00175134	0.060564	hal_20%VS60%	down	protein_coding
AT1G56540.1	577.171	0.679706	0.00170417	0.0594223	hal_20%VS60%	up	protein_coding
AT4G09010.1	6501.43	-1.94684	0.00167974	0.0588638	hal_20%VS60%	down	protein_coding
AT5G22880.1	820.207	-2.0436	0.00167919	0.0588638	hal_20%VS60%	down	protein_coding
AT4G03430.1	1828.6	0.72193	0.0016784	0.0588638	hal_20%VS60%	up	protein_coding
AT3G53830.1	671.828	1.00717	0.00167838	0.0588638	hal_20%VS60%	up	protein_coding
AT1G16500.1	258.683	-0.985207	0.00164982	0.058499	hal_20%VS60%	down	protein_coding
AT5G65820.1	325.007	1.09215	0.00162946	0.057973	hal_20%VS60%	up	protein_coding
AT5G52970.1	750.397	-1.35173	0.00157549	0.0569961	hal_20%VS60%	down	protein_coding
AT3G55330.1	2717.03	-1.43606	0.00157159	0.0569961	hal_20%VS60%	down	protein_coding
AT1G08560.1	111.624	-2.75605	0.00156395	0.0569961	hal_20%VS60%	down	protein_coding
AT1G19960.1	645.78	-2.59378	0.00156147	0.0569961	hal_20%VS60%	down	protein_coding
AT2G06520.1	49212.6	-1.44215	0.0015565	0.0569961	hal_20%VS60%	down	protein_coding
AT1G44110.1	100.914	-3.25994	0.00154416	0.0567661	hal_20%VS60%	down	protein_coding
AT1G77490.1	1792.61	-2.22834	0.0015399	0.0567089	hal_20%VS60%	down	protein_coding
AT5G59970.1	558.135	-1.49967	0.00153464	0.0566145	hal_20%VS60%	down	protein_coding
AT4G32915.1	905.647	-0.854885	0.00150775	0.0560164	hal_20%VS60%	down	protein_coding
AT5G44130.1	52.2783	-3.36575	0.0014868	0.0556317	hal_20%VS60%	down	protein_coding
AT1G78270.1	555.47	0.543026	0.00147484	0.0553818	hal_20%VS60%	up	protein_coding
AT3G51600.1	5800.84	-1.38212	0.00146469	0.0552973	hal_20%VS60%	down	protein_coding
AT1G66980.1	1248.82	-1.86812	0.00145781	0.0551368	hal_20%VS60%	down	protein_coding
AT5G23150.1	1633.73	0.846843	0.00145749	0.0551368	hal_20%VS60%	up	protein_coding
AT5G11160.1	348.654	-1.55805	0.00145179	0.0551368	hal_20%VS60%	down	protein_coding
AT1G02390.1	343.095	2.35336	0.0014361	0.0550095	hal_20%VS60%	up	protein_coding
AT3G57610.1	1553.57	-0.706291	0.00142587	0.0547174	hal_20%VS60%	down	protein_coding
AT1G29910.1	54612.3	-2.35835	0.0014115	0.054265	hal_20%VS60%	down	protein_coding
AT1G17540.1	46.7155	2.14849	0.00140551	0.0541339	hal_20%VS60%	up	protein_coding
AT4G14750.1	48.5848	-5.61663	0.00140023	0.0541292	hal_20%VS60%	down	protein_coding
AT4G02480.1	9474.76	0.633224	0.00139525	0.0540362	hal_20%VS60%	up	protein_coding
AT5G57120.1	706.662	-0.616339	0.00138262	0.0539453	hal_20%VS60%	down	protein_coding
AT4G35790.1	6209.11	0.779766	0.00136801	0.0536748	hal_20%VS60%	up	protein_coding
AT3G44990.1	972.795	-3.02924	0.00136734	0.0536748	hal_20%VS60%	down	protein_coding
AT4G27440.1	28803.1	-2.11497	0.00134789	0.0533123	hal_20%VS60%	down	protein_coding
AT5G09390.1	946.681	0.504488	0.00133777	0.0530836	hal_20%VS60%	up	protein_coding
AT1G68238.1	29.0589	-2.43233	0.00132916	0.0529418	hal_20%VS60%	down	protein_coding
AT5G25560.1	7531.61	1.30744	0.00131023	0.0523869	hal_20%VS60%	up	protein_coding
AT1G80230.1	541.285	-0.681049	0.00130995	0.0523869	hal_20%VS60%	down	protein_coding
AT1G07320.2	5285.68	-1.39795	0.00130883	0.0523869	hal_20%VS60%	down	protein_coding
AT2G17787.1	515.792	0.733162	0.00130187	0.0523869	hal_20%VS60%	up	protein_coding
AT3G45980.1	1309.83	-1.13576	0.00130165	0.0523869	hal_20%VS60%	down	protein_coding
AT1G07135.1	233.333	2.81224	0.00129045	0.0991534	lyr_recoVS60%	up	protein_coding
AT5G28290.1	647.384	1.77589	0.00128898	0.0991534	lyr_recoVS60%	up	protein_coding
AT5G23060.1	6404.36	-1.40265	0.00128386	0.0521267	hal_20%VS60%	down	protein_coding
AT5G37850.2	1171.34	-0.673499	0.00128131	0.0521242	hal_20%VS60%	down	protein_coding
AT2G28740.1	686.012	-1.29359	0.001269	0.0518241	hal_20%VS60%	down	protein_coding
AT5G53490.1	3067.13	-1.29242	0.00126661	0.0518241	hal_20%VS60%	down	protein_coding
AT5G63060.1	658.107	-0.991434	0.00125167	0.0514166	hal_20%VS60%	down	protein_coding
AT5G54250.1	2261.44	-0.757036	0.00124251	0.0964784	lyr_recoVS60%	down	protein_coding
AT5G56120.1	68.9349	-2.75871	0.00122753	0.0510238	hal_20%VS60%	down	protein_coding
AT4G19112.1	5813.7	0.554584	0.00122381	0.0509704	hal_20%VS60%	up	protein_coding
AT5G60960.1	666.597	-0.653124	0.00120173	0.0503073	hal_20%VS60%	down	protein_coding
AT4G26660.1	123.897	-3.26813	0.00120172	0.0503073	hal_20%VS60%	down	protein_coding
AT1G62200.1	1904.71	-0.628425	0.00118056	0.0930038	lyr_recoVS60%	down	protein_coding
AT5G10400.1	802.854	-2.28255	0.00117637	0.0497844	hal_20%VS60%	down	protein_coding
AT5G18310.2	898.507	-1.12008	0.00117305	0.0497445	hal_20%VS60%	down	protein_coding
AT1G42970.1	50308.1	-1.08811	0.00116824	0.0926695	lyr_recoVS60%	down	protein_coding
AT4G21300.1	162.952	1.0503	0.00116622	0.0495962	hal_20%VS60%	up	protein_coding
AT3G50280.1	518.373	2.99752	0.001165	0.0926695	lyr_recoVS60%	up	protein_coding
AT5G62880.1	803.236	-0.624061	0.0011581	0.0495962	hal_20%VS60%	down	protein_coding
AT5G58040.1	2867.88	0.814194	0.00115068	0.0495962	hal_20%VS60%	up	protein_coding
AT3G56240.1	4823.26	-1.79636	0.00112412	0.0904711	lyr_recoVS60%	down	protein_coding
AT1G27730.1	1495.85	2.1291	0.00112301	0.0904711	lyr_recoVS60%	up	protein_coding
AT4G32340.1	315.051	-1.53118	0.00112054	0.0904711	lyr_recoVS60%	down	protein_coding
AT5G54600.1	5216.29	-0.972431	0.00111255	0.0484514	hal_20%VS60%	down	protein_coding
AT3G54210.1	7047.97	-0.975327	0.00110186	0.0481859	hal_20%VS60%	down	protein_coding
AT4G01720.1	237.403	-1.84904	0.00110093	0.0895859	lyr_recoVS60%	down	protein_coding
AT4G24520.1	3248.2	0.670488	0.00109802	0.0895859	lyr_recoVS60%	up	protein_coding
AT5G67370.1	5658.09	-0.77254	0.00108842	0.0893672	lyr_recoVS60%	down	protein_coding
AT5G20030.1	126.865	-1.32499	0.00108329	0.0478638	hal_20%VS60%	down	protein_coding
AT5G12170.2	542.248	-0.906272	0.00107432	0.0477775	hal_20%VS60%	down	protein_coding
AT4G30950.1	8326.05	-0.836193	0.00104038	0.0872333	lyr_recoVS60%	down	protein_coding
AT5G22340.1	1308.77	-1.0653	0.00103859	0.0468344	hal_20%VS60%	down	protein_coding
AT1G20010.1	3146.85	-2.66969	0.00102661	0.0466827	hal_20%VS60%	down	protein_coding
AT3G57630.1	1414.67	-1.04792	0.00102452	0.0466827	hal_20%VS60%	down	protein_coding
AT5G25090.1	41.1308	-4.0294	0.00102177	0.0466827	hal_20%VS60%	down	protein_coding
AT4G15240.1	551.012	0.612322	0.00101881	0.0466827	hal_20%VS60%	up	protein_coding
AT4G21680.1	899.016	3.8698	0.00100428	0.0855069	lyr_recoVS60%	up	protein_coding
AT5G19900.1	1332.37	0.531219	0.000996311	0.0463715	hal_20%VS60%	up	protein_coding
AT5G65900.1	755.879	1.79224	0.000988799	0.0461242	hal_20%VS60%	up	protein_coding
AT1G74590.1	164.702	-1.08411	0.000985538	0.0845888	lyr_recoVS60%	down	protein_coding
AT3G51280.1	59.7034	-3.3407	0.000963105	0.0450257	hal_20%VS60%	down	protein_coding
AT4G29190.1	6448.97	1.33419	0.000961609	0.0450257	hal_20%VS60%	up	protein_coding
AT1G71890.1	37.184	-2.90124	0.000960786	0.0840477	lyr_recoVS60%	down	protein_coding
AT1G48350.1	5670.14	-1.23238	0.000957782	0.0450257	hal_20%VS60%	down	protein_coding
AT4G15480.1	701.797	-1.63811	0.000957574	0.0450257	hal_20%VS60%	down	protein_coding
AT5G65850.1	234.582	0.612675	0.000953554	0.0450257	hal_20%VS60%	up	protein_coding
AT1G62180.1	7287.03	-1.79736	0.000944418	0.0450257	hal_20%VS60%	down	protein_coding
AT4G04760.1	207.239	1.87354	0.000943557	0.0828977	lyr_recoVS60%	up	protein_coding
AT1G74970.1	4225.28	-0.933272	0.000942987	0.0450257	hal_20%VS60%	down	protein_coding
AT1G22040.1	818.118	-0.549685	0.00093807	0.0827453	lyr_recoVS60%	down	protein_coding
AT5G11420.1	1757.42	-2.49856	0.000919684	0.0446877	hal_20%VS60%	down	protein_coding
AT5G64120.1	306.38	-2.61874	0.000917577	0.0446877	hal_20%VS60%	down	protein_coding
AT1G07700.2	31.0087	-1.40968	0.000892295	0.0804734	lyr_recoVS60%	down	protein_coding
AT1G66200.1	3122.89	-0.708717	0.000892103	0.0440615	hal_20%VS60%	down	protein_coding
AT5G66580.1	29.1417	2.00998	0.000859151	0.0430416	hal_20%VS60%	up	protein_coding
AT1G03680.1	11846	-0.901467	0.000846451	0.0781001	lyr_recoVS60%	down	protein_coding
AT4G28430.1	37.798	-3.23236	0.000845885	0.0424784	hal_20%VS60%	down	protein_coding
AT3G44450.1	712.221	-1.5765	0.00084037	0.0424043	hal_20%VS60%	down	protein_coding
AT5G58510.1	1148.72	0.583512	0.000833579	0.0422734	hal_20%VS60%	up	protein_coding
AT5G42800.1	3250.61	3.56084	0.000833237	0.0778582	lyr_recoVS60%	up	protein_coding
AT5G64930.1	1379.78	0.506256	0.000823728	0.0422734	hal_20%VS60%	up	protein_coding
AT1G12700.1	251.383	0.634396	0.000822185	0.0422734	hal_20%VS60%	up	protein_coding
AT3G43220.1	2429.82	0.749614	0.000809984	0.0421736	hal_20%VS60%	up	protein_coding
AT1G06360.1	165.32	-6.9621	0.000800662	0.0418077	hal_20%VS60%	down	protein_coding
AT1G32990.1	2991.5	-1.52917	0.000797721	0.041758	hal_20%VS60%	down	protein_coding
AT3G62250.1	4871.55	-0.800202	0.000791306	0.0416915	hal_20%VS60%	down	protein_coding
AT5G59550.1	748.261	1.08726	0.000784629	0.0749032	lyr_recoVS60%	up	protein_coding
AT3G54500.1	10523.9	0.945556	0.000778516	0.0416883	hal_20%VS60%	up	protein_coding
AT5G54180.1	333.485	-1.07364	0.00076846	0.0414672	hal_20%VS60%	down	protein_coding
AT2G01980.1	899.907	0.609554	0.000765944	0.0414672	hal_20%VS60%	up	protein_coding
AT3G62030.1	10606.3	-1.76387	0.000761144	0.0413917	hal_20%VS60%	down	protein_coding
AT3G55240.1	281.521	-2.01802	0.000749355	0.0410698	hal_20%VS60%	down	protein_coding
AT1G32930.1	162.158	-1.02957	0.000741002	0.0409325	hal_20%VS60%	down	protein_coding
AT4G16980.1	1232.34	-2.5783	0.0007405	0.0409325	hal_20%VS60%	down	protein_coding
AT1G54010.1	851.667	-2.09827	0.000731122	0.0409325	hal_20%VS60%	down	protein_coding
AT3G60550.1	80.1602	-2.09038	0.000728887	0.0409325	hal_20%VS60%	down	protein_coding
AT5G64380.1	1408.62	-0.532691	0.000727248	0.0712767	lyr_recoVS60%	down	protein_coding
AT1G04020.1	90.9337	-3.4508	0.000725572	0.0409325	hal_20%VS60%	down	protein_coding
AT4G39470.1	693.892	-0.500335	0.000723974	0.0712726	lyr_recoVS60%	down	protein_coding
AT1G08640.1	1681.48	-0.700932	0.00071983	0.0711825	lyr_recoVS60%	down	protein_coding
AT4G18570.1	657.909	-2.0432	0.000708886	0.0405456	hal_20%VS60%	down	protein_coding
AT2G27420.1	569.778	-2.42293	0.000706248	0.0405051	hal_20%VS60%	down	protein_coding
AT5G18470.1	1012.23	-1.5508	0.000685684	0.0701801	lyr_recoVS60%	down	protein_coding
AT3G47540.1	345.119	-1.98953	0.00068055	0.0400201	hal_20%VS60%	down	protein_coding
AT5G24110.1	90.7791	-1.99158	0.000675815	0.0399606	hal_20%VS60%	down	protein_coding
AT4G37870.1	27142.9	0.840686	0.000669812	0.0399028	hal_20%VS60%	up	protein_coding
AT5G63780.1	1869.37	-1.00956	0.000668106	0.0691694	lyr_recoVS60%	down	protein_coding
AT5G19250.1	1515.34	-1.78802	0.000664258	0.0690953	lyr_recoVS60%	down	protein_coding
AT2G25150.1	930.71	-5.67333	0.000663947	0.0399028	hal_20%VS60%	down	protein_coding
AT2G03667.1	271.053	-0.937618	0.00066028	0.0399028	hal_20%VS60%	down	protein_coding
AT5G28750.1	3258.26	-0.713499	0.000659312	0.0399028	hal_20%VS60%	down	protein_coding
AT3G46610.1	5387.52	-1.08647	0.00064954	0.0399028	hal_20%VS60%	down	protein_coding
AT5G03640.1	78.0352	1.89747	0.00064866	0.0399028	hal_20%VS60%	up	protein_coding
AT5G59450.1	901.38	1.01829	0.000643198	0.0672218	lyr_recoVS60%	up	protein_coding
AT3G50840.1	211.934	-1.1192	0.000638191	0.0670161	lyr_recoVS60%	down	protein_coding
AT3G49560.1	1803.64	-0.529791	0.000622321	0.0659779	lyr_recoVS60%	down	protein_coding
AT3G55170.2	406.432	-0.77563	0.000615715	0.0384657	hal_20%VS60%	down	protein_coding
AT5G62720.1	1704.54	-1.45315	0.000602649	0.064861	lyr_recoVS60%	down	protein_coding
AT5G56610.1	150.319	-0.856206	0.000599985	0.0378638	hal_20%VS60%	down	protein_coding
AT5G47230.1	255.184	2.03408	0.000588316	0.0647643	lyr_recoVS60%	up	protein_coding
AT2G06850.1	1070.02	-5.03581	0.000570493	0.0367338	hal_20%VS60%	down	protein_coding
AT1G22630.1	1218.89	-0.951147	0.000569535	0.0637533	lyr_recoVS60%	down	protein_coding
AT4G01230.1	47.6167	1.51892	0.000559959	0.0630011	lyr_recoVS60%	up	protein_coding
AT5G22250.1	547.014	2.121	0.000557205	0.0630011	lyr_recoVS60%	up	protein_coding
AT3G45640.1	5704.72	1.5868	0.00055511	0.0630011	lyr_recoVS60%	up	protein_coding
AT4G03270.1	101.907	-2.34084	0.000550154	0.035976	hal_20%VS60%	down	protein_coding
AT4G28025.1	1570.17	-0.897696	0.000549193	0.035976	hal_20%VS60%	down	protein_coding
AT1G29070.1	4744.21	-1.45744	0.000546389	0.0359538	hal_20%VS60%	down	protein_coding
AT1G05385.1	954.309	-1.07903	0.000546118	0.0629862	lyr_recoVS60%	down	protein_coding
AT1G20823.1	276.064	1.45179	0.000541964	0.0629021	lyr_recoVS60%	up	protein_coding
AT5G38300.1	41.8698	-3.07888	0.000538158	0.0355235	hal_20%VS60%	down	protein_coding
AT5G57250.1	614.155	0.522419	0.000527319	0.0350283	hal_20%VS60%	up	protein_coding
AT4G24520.1	3248.2	0.711627	0.000522653	0.0348286	hal_20%VS60%	up	protein_coding
AT5G61000.1	179.414	-2.80055	0.000518276	0.0346469	hal_20%VS60%	down	protein_coding
AT5G02740.1	591.088	-0.602401	0.00051396	0.0345786	hal_20%VS60%	down	protein_coding
AT4G24770.1	13994.4	-1.09577	0.000510482	0.0344551	hal_20%VS60%	down	protein_coding
AT1G35180.1	46.8627	-3.59755	0.000509999	0.0997837	lyr_20%VS60%	down	protein_coding
AT4G15990.1	136.859	2.11467	0.000505774	0.0997837	lyr_20%VS60%	up	protein_coding
AT4G29260.1	793.382	-0.69085	0.000502665	0.0340369	hal_20%VS60%	down	protein_coding
AT4G28270.1	739.409	-1.47441	0.000501807	0.0598154	lyr_recoVS60%	down	protein_coding
AT5G44110.1	299.22	-1.32041	0.000501655	0.0340369	hal_20%VS60%	down	protein_coding
AT1G29930.1	158608	-2.29777	0.00049817	0.0340369	hal_20%VS60%	down	protein_coding
AT5G51950.1	41.1683	4.81229	0.000497783	0.0340369	hal_20%VS60%	up	protein_coding
AT5G58770.1	1816.5	-1.60135	0.00049672	0.0595308	lyr_recoVS60%	down	protein_coding
AT1G56080.1	308.209	0.833556	0.000495151	0.0995949	lyr_20%VS60%	up	protein_coding
AT1G52342.1	355.078	-1.26091	0.000493892	0.0595154	lyr_recoVS60%	down	protein_coding
AT1G05000.1	96.8489	-1.47606	0.000490855	0.0995949	lyr_20%VS60%	down	protein_coding
AT5G14150.1	92.21	2.38154	0.000490538	0.0594359	lyr_recoVS60%	up	protein_coding
AT5G40950.1	9150.85	-1.18162	0.000483614	0.033635	hal_20%VS60%	down	protein_coding
AT1G33560.1	953.741	1.23286	0.000477976	0.0585573	lyr_recoVS60%	up	protein_coding
AT5G03190.2	3634.13	1.72384	0.000476671	0.0585573	lyr_recoVS60%	up	protein_coding
AT1G66200.1	3122.89	-0.742624	0.000468795	0.0970135	lyr_20%VS60%	down	protein_coding
AT1G14860.1	74.6262	1.62393	0.000468049	0.0970135	lyr_20%VS60%	up	protein_coding
AT3G53730.1	665.22	-1.19908	0.000466685	0.0331883	hal_20%VS60%	down	protein_coding
AT1G03495.1	563.551	2.36735	0.000464153	0.0970135	lyr_20%VS60%	up	protein_coding
AT1G55590.1	824.832	0.677505	0.000463262	0.0331883	hal_20%VS60%	up	protein_coding
AT5G30495.2	474.815	-0.60665	0.000462387	0.0331883	hal_20%VS60%	down	protein_coding
AT1G62420.1	80.5832	-3.75099	0.000461769	0.0579906	lyr_recoVS60%	down	protein_coding
AT5G42270.1	29353	-0.706033	0.000447685	0.0570656	lyr_recoVS60%	down	protein_coding
AT1G04040.1	71.826	-3.3118	0.00044745	0.0326126	hal_20%VS60%	down	protein_coding
AT1G65390.1	90.2804	-2.72666	0.000444136	0.0946406	lyr_20%VS60%	down	protein_coding
AT2G13820.1	119.425	-2.96337	0.000440174	0.0323824	hal_20%VS60%	down	protein_coding
AT2G18680.1	280.174	-2.55662	0.000438516	0.0946406	lyr_20%VS60%	down	protein_coding
AT2G25060.1	129.002	-4.23876	0.000433114	0.0321635	hal_20%VS60%	down	protein_coding
AT4G27280.1	671.582	2.7733	0.000432371	0.055434	lyr_recoVS60%	up	protein_coding
AT5G13660.1	483.181	0.643215	0.0004318	0.055434	lyr_recoVS60%	up	protein_coding
AT2G01755.1	129.692	-1.90611	0.000428781	0.0320304	hal_20%VS60%	down	protein_coding
AT1G05300.1	731.961	-1.57181	0.000424768	0.0550999	lyr_recoVS60%	down	protein_coding
AT4G13950.1	280.813	-0.907728	0.000403594	0.0309199	hal_20%VS60%	down	protein_coding
AT1G22850.1	4674.07	-0.524076	0.000401293	0.0525364	lyr_recoVS60%	down	protein_coding
AT2G22230.1	614.713	-0.960673	0.000400258	0.030889	hal_20%VS60%	down	protein_coding
AT1G74730.1	6660.99	-1.15352	0.000400038	0.030889	hal_20%VS60%	down	protein_coding
AT1G73710.1	560.946	-0.668837	0.000392593	0.0524695	lyr_recoVS60%	down	protein_coding
AT1G49380.1	3135.25	-0.888907	0.000392286	0.0524695	lyr_recoVS60%	down	protein_coding
AT3G50060.1	369.185	2.32229	0.000388355	0.0524695	lyr_recoVS60%	up	protein_coding
AT3G47430.1	1376.95	-1.01973	0.000387611	0.0524695	lyr_recoVS60%	down	protein_coding
AT1G52190.1	932.691	-3.52986	0.000385134	0.030507	hal_20%VS60%	down	protein_coding
AT3G59480.1	50.5014	-1.67529	0.000381713	0.0304537	hal_20%VS60%	down	protein_coding
AT3G45930.1	72.5793	-2.47532	0.000380352	0.0304537	hal_20%VS60%	down	protein_coding
AT2G22880.1	108.999	2.22875	0.000372542	0.0513456	lyr_recoVS60%	up	protein_coding
AT5G10330.1	1661.19	-0.699276	0.000371916	0.0300265	hal_20%VS60%	down	protein_coding
AT3G53130.1	1171.88	-1.00396	0.000368592	0.0299888	hal_20%VS60%	down	protein_coding
AT4G24390.1	1919.09	0.68905	0.000367725	0.0510524	lyr_recoVS60%	up	protein_coding
AT4G35000.1	10244.9	-0.52128	0.000365157	0.0510524	lyr_recoVS60%	down	protein_coding
AT3G52720.1	339.219	-2.06204	0.0003632	0.0510524	lyr_recoVS60%	down	protein_coding
AT5G20130.1	909.218	-0.969424	0.000362808	0.0297488	hal_20%VS60%	down	protein_coding
AT4G16080.1	56.1473	-1.69709	0.000361395	0.0510524	lyr_recoVS60%	down	protein_coding
AT4G09510.1	716.781	-1.06083	0.00036095	0.0297126	hal_20%VS60%	down	protein_coding
AT3G52630.2	76.9455	-2.29843	0.000359606	0.0297126	hal_20%VS60%	down	protein_coding
AT1G29660.1	3250.37	-4.14876	0.000357646	0.0297126	hal_20%VS60%	down	protein_coding
AT1G51100.1	590.618	-1.00137	0.000346763	0.0510524	lyr_recoVS60%	down	protein_coding
AT1G05385.1	954.309	-1.11739	0.000340066	0.0288707	hal_20%VS60%	down	protein_coding
AT1G06160.1	104.742	-3.32088	0.000337294	0.028781	hal_20%VS60%	down	protein_coding
AT4G20960.1	630.552	-0.705054	0.000327656	0.0284208	hal_20%VS60%	down	protein_coding
AT1G16500.1	258.683	-1.12886	0.000319902	0.0483183	lyr_recoVS60%	down	protein_coding
AT4G19030.1	722.594	-3.20551	0.000319456	0.0278245	hal_20%VS60%	down	protein_coding
AT4G17190.1	326.969	-2.26914	0.00031691	0.0277178	hal_20%VS60%	down	protein_coding
AT5G20180.1	790.708	-0.920277	0.000314223	0.0277137	hal_20%VS60%	down	protein_coding
AT4G10300.1	3354.83	-0.619235	0.000311254	0.0479984	lyr_recoVS60%	down	protein_coding
AT1G05190.1	7736	-1.47782	0.000306413	0.0272539	hal_20%VS60%	down	protein_coding
AT5G51460.1	88.5715	-3.74365	0.000300541	0.02696	hal_20%VS60%	down	protein_coding
AT4G21210.1	1725.96	-0.863607	0.000300292	0.0723891	lyr_20%VS60%	down	protein_coding
AT1G09200.1	549.777	-2.82208	0.000293848	0.0264728	hal_20%VS60%	down	protein_coding
AT3G50300.1	76.267	-5.34087	0.000288381	0.026206	hal_20%VS60%	down	protein_coding
AT2G24090.1	3461.26	-1.39261	0.000287688	0.026206	hal_20%VS60%	down	protein_coding
AT5G47560.1	6875.21	1.4716	0.000287188	0.026206	hal_20%VS60%	up	protein_coding
AT1G06360.1	165.32	-8.12611	0.000283925	0.0718897	lyr_20%VS60%	down	protein_coding
AT4G29110.1	1561.36	-1.11627	0.00028391	0.0457882	lyr_recoVS60%	down	protein_coding
AT1G53520.1	315.33	-4.25242	0.000282935	0.026206	hal_20%VS60%	down	protein_coding
AT1G04520.1	204.314	-3.18292	0.000281157	0.026206	hal_20%VS60%	down	protein_coding
AT3G43790.1	344.775	0.796278	0.000276005	0.026206	hal_20%VS60%	up	protein_coding
AT4G17600.1	5659.03	-1.02605	0.000272624	0.026206	hal_20%VS60%	down	protein_coding
AT1G12250.1	3200.16	-0.779813	0.000268651	0.0445435	lyr_recoVS60%	down	protein_coding
AT1G04920.1	310.214	2.9606	0.000255551	0.0430183	lyr_recoVS60%	up	protein_coding
AT1G77410.1	334.916	1.28239	0.000254419	0.0430183	lyr_recoVS60%	up	protein_coding
AT1G62780.1	5741.27	-0.965937	0.000254287	0.0248267	hal_20%VS60%	down	protein_coding
AT5G51190.1	94.0424	3.70699	0.000247476	0.0425956	lyr_recoVS60%	up	protein_coding
AT5G10570.1	50.7106	-2.68741	0.000244111	0.0245174	hal_20%VS60%	down	protein_coding
AT2G27190.1	93.4821	-1.69209	0.000239131	0.0418454	lyr_recoVS60%	down	protein_coding
AT3G46670.1	745.381	1.14681	0.000238056	0.0418454	lyr_recoVS60%	up	protein_coding
AT3G48470.1	827.2	0.722253	0.000235586	0.0238898	hal_20%VS60%	up	protein_coding
AT5G55340.1	38.4355	3.19844	0.000230896	0.0417353	lyr_recoVS60%	up	protein_coding
AT1G64510.1	4754.66	-1.46187	0.000226228	0.0236166	hal_20%VS60%	down	protein_coding
AT2G18300.2	744.488	-5.66562	0.000225986	0.0236166	hal_20%VS60%	down	protein_coding
AT5G22670.1	36.341	1.83429	0.000225407	0.0410799	lyr_recoVS60%	up	protein_coding
AT4G20830.1	2915.48	-1.76239	0.000225285	0.0637971	lyr_20%VS60%	down	protein_coding
AT4G24460.1	639.56	-0.768285	0.000224485	0.0637971	lyr_20%VS60%	down	protein_coding
AT4G23840.1	521.063	0.671181	0.000214043	0.022807	hal_20%VS60%	up	protein_coding
AT5G41700.4	11079.1	0.990898	0.000205313	0.060113	lyr_20%VS60%	up	protein_coding
AT5G04950.1	121.644	-2.55498	0.000192037	0.0574031	lyr_20%VS60%	down	protein_coding
AT5G40020.1	25.1473	-4.66699	0.000191231	0.0574031	lyr_20%VS60%	down	protein_coding
AT3G47650.1	5501.01	-0.963201	0.000187261	0.02058	hal_20%VS60%	down	protein_coding
AT5G27780.1	123.232	-6.01771	0.000183192	0.0202389	hal_20%VS60%	down	protein_coding
AT1G61870.1	344.299	-0.97786	0.000183063	0.0202389	hal_20%VS60%	down	protein_coding
AT1G28370.1	711.904	2.10668	0.000180843	0.0356068	lyr_recoVS60%	up	protein_coding
AT5G06000.1	33.2438	-1.78736	0.000180541	0.0202389	hal_20%VS60%	down	protein_coding
AT4G02360.1	780.849	1.49753	0.000177911	0.0202389	hal_20%VS60%	up	protein_coding
AT5G07900.1	355.517	-0.903027	0.000174648	0.020033	hal_20%VS60%	down	protein_coding
AT5G63150.1	261.079	-0.933493	0.000172891	0.0200225	hal_20%VS60%	down	protein_coding
AT5G07920.1	964.705	0.912916	0.000172591	0.0200225	hal_20%VS60%	up	protein_coding
AT1G67280.1	11802.6	-0.678152	0.000172167	0.0348314	lyr_recoVS60%	down	protein_coding
AT3G56910.1	5577.63	-1.61057	0.000168575	0.0199918	hal_20%VS60%	down	protein_coding
AT5G04885.1	1290.08	1.2973	0.000164527	0.0198482	hal_20%VS60%	up	protein_coding
AT5G58330.1	12332.4	-0.729991	0.000163682	0.0337337	lyr_recoVS60%	down	protein_coding
AT4G37800.1	1377.34	-3.34397	0.000160198	0.0195105	hal_20%VS60%	down	protein_coding
AT4G17810.1	77.9425	-2.26447	0.000158974	0.0195105	hal_20%VS60%	down	protein_coding
AT1G17420.1	645.13	2.83798	0.000158405	0.0195105	hal_20%VS60%	up	protein_coding
AT5G10300.1	70.9863	2.06108	0.000155722	0.032396	lyr_recoVS60%	up	protein_coding
AT2G15020.1	2266.22	-1.42015	0.000153458	0.0322291	lyr_recoVS60%	down	protein_coding
AT3G45930.1	495.083	-1.95669	0.000148076	0.0189529	hal_20%VS60%	down	protein_coding
AT1G32930.1	162.158	0.985258	0.000146454	0.0310538	lyr_recoVS60%	up	protein_coding
AT5G08050.1	3222.7	-1.26756	0.000142587	0.0185608	hal_20%VS60%	down	protein_coding
AT4G21210.1	1725.96	-0.909756	0.000138496	0.0182841	hal_20%VS60%	down	protein_coding
AT4G28300.1	1887.77	0.838124	0.000137884	0.0182841	hal_20%VS60%	up	protein_coding
AT2G18230.1	2868.28	-0.750396	0.000136585	0.0295291	lyr_recoVS60%	down	protein_coding
AT3G54640.1	1785.83	-1.22939	0.000133376	0.0178325	hal_20%VS60%	down	protein_coding
AT5G02770.1	4393.48	0.786588	0.000131305	0.0177821	hal_20%VS60%	up	protein_coding
AT5G38940.1	52.9751	9.7157	0.000129315	0.0282342	lyr_recoVS60%	up	protein_coding
AT1G73870.1	1224.17	-2.51405	0.000120808	0.0165744	hal_20%VS60%	down	protein_coding
AT4G17480.1	151.163	2.70028	0.000117496	0.0446385	lyr_20%VS60%	up	protein_coding
AT5G44568.1	130.84	-2.84223	0.000113957	0.0445924	lyr_20%VS60%	down	protein_coding
AT4G12480.1	2409.64	-2.88962	0.000113091	0.0157211	hal_20%VS60%	down	protein_coding
AT3G50810.1	233.53	1.00603	0.000112049	0.0156802	hal_20%VS60%	up	protein_coding
AT2G27385.1	415.993	3.04328	0.000110439	0.0251072	lyr_recoVS60%	up	protein_coding
AT1G33340.1	179.544	-2.50907	0.000108878	0.0250103	lyr_recoVS60%	down	protein_coding
AT4G25910.1	1021.01	-0.785727	0.000108576	0.0156104	hal_20%VS60%	down	protein_coding
AT4G15510.1	1034.26	-1.51986	0.000101475	0.014792	hal_20%VS60%	down	protein_coding
AT5G55250.1	1544.29	-1.72153	9.97501e-05	0.0234009	lyr_recoVS60%	down	protein_coding
AT4G30010.1	2723.8	-0.779039	9.81287e-05	0.0146087	hal_20%VS60%	down	protein_coding
AT5G48657.2	365.369	-2.20274	9.52938e-05	0.0416545	lyr_20%VS60%	down	protein_coding
AT1G79245.1	8137.72	1.32149	9.51474e-05	0.0143686	hal_20%VS60%	up	pseudogene
AT5G08500.1	399.291	1.0759	9.29762e-05	0.0142512	hal_20%VS60%	up	protein_coding
AT5G03670.1	56.0735	1.68985	9.12945e-05	0.0223692	lyr_recoVS60%	up	protein_coding
AT1G21110.1	765.908	-3.72167	9.06089e-05	0.0406268	lyr_20%VS60%	down	protein_coding
AT1G31580.1	15297.2	-2.57599	8.91623e-05	0.0221841	lyr_recoVS60%	down	protein_coding
AT1G70250.1	515.707	0.997084	8.89376e-05	0.0980626	hal_recoVS60%	up	protein_coding
AT4G16770.1	607.072	-0.987065	8.69878e-05	0.0139406	hal_20%VS60%	down	protein_coding
AT3G59900.1	76.4017	-3.4234	8.32197e-05	0.0139084	hal_20%VS60%	down	protein_coding
AT4G14880.2	18814.3	-0.82262	8.13469e-05	0.0380598	lyr_20%VS60%	down	protein_coding
AT1G60470.1	1959.15	1.80959	8.0328e-05	0.0137087	hal_20%VS60%	up	protein_coding
AT3G52720.1	339.219	-2.28047	7.96814e-05	0.0137087	hal_20%VS60%	down	protein_coding
AT1G09140.1	2455.4	1.13265	7.77174e-05	0.0371696	lyr_20%VS60%	up	protein_coding
AT4G01900.1	712.448	-2.21628	7.15471e-05	0.0128537	hal_20%VS60%	down	protein_coding
AT4G25130.1	6158.96	-0.709226	6.42479e-05	0.018164	lyr_recoVS60%	down	protein_coding
AT1G16310.1	131.888	-2.1319	6.06215e-05	0.0742681	hal_recoVS60%	down	protein_coding
AT1G47915.1	35.933	3.75542	5.96283e-05	0.011905	hal_20%VS60%	up	protein_coding
AT1G51060.1	821.667	-1.81625	5.56153e-05	0.0114453	hal_20%VS60%	down	protein_coding
AT4G34200.1	2202.89	-1.68597	5.34254e-05	0.0111035	hal_20%VS60%	down	protein_coding
AT4G34000.1	2733.46	1.59021	4.90148e-05	0.0277856	lyr_20%VS60%	up	protein_coding
AT5G53110.1	52.7234	-2.04176	4.57237e-05	0.0273351	lyr_20%VS60%	down	protein_coding
AT1G72610.1	8320.91	-5.21605	4.37842e-05	0.00983961	hal_20%VS60%	down	protein_coding
AT5G27770.1	1416.63	-1.00971	4.3514e-05	0.00983961	hal_20%VS60%	down	protein_coding
AT1G17350.1	218.03	-1.104	4.19503e-05	0.0097842	hal_20%VS60%	down	protein_coding
AT5G51110.1	3907.94	-1.09558	3.9099e-05	0.00934918	hal_20%VS60%	down	protein_coding
AT1G09530.2	432.709	1.27534	3.42663e-05	0.0231982	lyr_20%VS60%	up	protein_coding
AT4G12310.1	2597.13	-0.894177	3.34355e-05	0.0105331	lyr_recoVS60%	down	protein_coding
AT5G28500.1	6009.77	-0.738028	2.98797e-05	0.00774328	hal_20%VS60%	down	protein_coding
AT5G10520.1	48.5855	-2.48441	2.98184e-05	0.00774328	hal_20%VS60%	down	protein_coding
AT1G07260.1	136.26	1.50393	2.92463e-05	0.00934696	lyr_recoVS60%	up	protein_coding
AT4G29120.1	1235.78	-0.682998	2.90169e-05	0.00934696	lyr_recoVS60%	down	protein_coding
AT3G61490.1	360.931	-1.6486	2.89788e-05	0.00769991	hal_20%VS60%	down	protein_coding
AT1G27770.1	2049.86	1.29112	2.85536e-05	0.00934696	lyr_recoVS60%	up	protein_coding
AT1G76405.2	222.885	-1.67105	2.77477e-05	0.00747825	hal_20%VS60%	down	protein_coding
AT5G13510.1	5039.9	-1.19801	2.59064e-05	0.00715527	hal_20%VS60%	down	protein_coding
AT1G77750.1	481.253	-1.22513	2.48764e-05	0.00696241	hal_20%VS60%	down	protein_coding
AT1G79850.1	3945.55	-1.24153	2.38451e-05	0.0068566	hal_20%VS60%	down	protein_coding
AT1G36390.2	657.633	-1.11769	2.37686e-05	0.0068566	hal_20%VS60%	down	protein_coding
AT1G73620.1	44.4406	-8.18223	1.99739e-05	0.0059896	hal_20%VS60%	down	protein_coding
AT1G50560.1	252.645	1.05508	1.76682e-05	0.00537498	hal_20%VS60%	up	protein_coding
AT5G67420.1	1232.45	-2.63862	1.69456e-05	0.0148299	lyr_20%VS60%	down	protein_coding
AT1G12730.1	213.186	0.639449	1.67758e-05	0.0246627	hal_recoVS60%	up	protein_coding
AT4G16745.1	162.948	1.26991	1.65508e-05	0.00598323	lyr_recoVS60%	up	protein_coding
AT5G28840.1	7252.07	-0.605648	1.50233e-05	0.0047781	hal_20%VS60%	down	protein_coding
AT1G51070.1	703.632	-2.40813	1.4823e-05	0.0047781	hal_20%VS60%	down	protein_coding
AT5G17870.1	2836.7	-1.34051	1.45509e-05	0.00477245	hal_20%VS60%	down	protein_coding
AT2G25680.1	253.557	-2.36789	1.42313e-05	0.00541085	lyr_recoVS60%	down	protein_coding
AT2G10940.2	4717.79	-8.14866	1.36951e-05	0.00463669	hal_20%VS60%	down	protein_coding
AT5G14910.1	3195.79	-1.21293	1.36693e-05	0.00463669	hal_20%VS60%	down	protein_coding
AT3G62830.2	2601.83	-0.900166	1.34016e-05	0.0227332	hal_recoVS60%	down	protein_coding
AT5G62920.1	210.32	-2.3387	1.25128e-05	0.00484093	lyr_recoVS60%	down	protein_coding
AT4G30140.1	56.315	10.7052	1.14235e-05	0.0045802	lyr_recoVS60%	up	protein_coding
AT2G15050.1	319.684	-2.47396	1.12165e-05	0.00399061	hal_20%VS60%	down	protein_coding
AT2G13360.2	42065.3	-0.752486	1.09993e-05	0.00449177	lyr_recoVS60%	down	protein_coding
AT4G30600.1	5668.7	0.56285	1.07171e-05	0.00446819	lyr_recoVS60%	up	protein_coding
AT2G21530.1	2976.63	-0.921548	9.96643e-06	0.0043094	lyr_recoVS60%	down	protein_coding
AT4G36530.2	3027.48	-0.816846	9.03471e-06	0.0041507	lyr_recoVS60%	down	protein_coding
AT2G16405.1	662.688	0.598545	8.69894e-06	0.0032607	hal_20%VS60%	up	protein_coding
AT1G26380.1	39.8366	-6.59923	8.46681e-06	0.0100891	lyr_20%VS60%	down	protein_coding
AT5G47430.1	1822.26	0.803801	7.89953e-06	0.0032607	hal_20%VS60%	up	protein_coding
AT3G63060.1	148.46	-2.24339	7.68732e-06	0.0141267	hal_recoVS60%	down	protein_coding
AT3G49410.1	732.862	-1.77525	7.50807e-06	0.00321636	hal_20%VS60%	down	protein_coding
AT3G50210.3	1619.75	0.698911	6.79789e-06	0.00914402	lyr_20%VS60%	up	protein_coding
AT1G23390.1	606.198	-2.64586	6.72887e-06	0.00329745	lyr_recoVS60%	down	protein_coding
AT1G05140.1	2518.38	-0.734556	5.59107e-06	0.00286731	lyr_recoVS60%	down	protein_coding
AT5G28500.1	6009.77	-0.80459	5.38092e-06	0.00282524	lyr_recoVS60%	down	protein_coding
AT1G80450.1	71.3255	-2.0295	5.15765e-06	0.0074002	lyr_20%VS60%	down	protein_coding
AT2G18690.1	284.71	-3.04887	5.12543e-06	0.0074002	lyr_20%VS60%	down	protein_coding
AT5G39580.1	37.9895	5.2587	4.83743e-06	0.00260183	lyr_recoVS60%	up	protein_coding
AT5G44650.1	2627.69	-1.06438	4.60287e-06	0.00219588	hal_20%VS60%	down	protein_coding
AT5G25190.1	73.4138	3.63202	4.47321e-06	0.00896757	hal_recoVS60%	up	protein_coding
AT5G41330.1	830.349	0.708879	4.452e-06	0.0021733	hal_20%VS60%	up	protein_coding
AT4G14880.2	18814.3	-0.961223	4.13937e-06	0.00234055	lyr_recoVS60%	down	protein_coding
AT1G36060.1	237.362	2.27659	4.01972e-06	0.0088643	hal_recoVS60%	up	protein_coding
AT5G65010.2	1767.67	-1.44207	4.01952e-06	0.0088643	hal_recoVS60%	down	protein_coding
AT3G48980.1	137.675	2.02435	3.86246e-06	0.00230202	lyr_recoVS60%	up	protein_coding
AT4G23220.1	1465.86	-1.73231	3.39623e-06	0.00609115	lyr_20%VS60%	down	protein_coding
AT1G23360.1	446.609	-1.1927	3.36e-06	0.00180846	hal_20%VS60%	down	protein_coding
AT3G54420.1	260.372	-2.10252	2.97894e-06	0.00582844	lyr_20%VS60%	down	protein_coding
AT4G25100.2	31465.6	-1.43082	2.97725e-06	0.00187584	lyr_recoVS60%	down	protein_coding
AT1G12020.1	502.136	-1.51601	2.6921e-06	0.00153447	hal_20%VS60%	down	protein_coding
AT2G25470.1	89.6342	-3.22811	2.6291e-06	0.00565835	lyr_20%VS60%	down	protein_coding
AT4G28310.1	111.122	-4.07972	2.59967e-06	0.00153447	hal_20%VS60%	down	protein_coding
AT5G54970.1	80.1639	-4.10787	2.58353e-06	0.00153447	hal_20%VS60%	down	protein_coding
AT1G54370.1	1555.48	0.558857	2.31444e-06	0.00729114	hal_recoVS60%	up	protein_coding
AT1G17147.1	128.549	-3.43363	2.11119e-06	0.00504856	lyr_20%VS60%	down	protein_coding
AT1G54120.1	113.348	-2.75671	2.0266e-06	0.0012891	hal_20%VS60%	down	protein_coding
AT1G66200.1	3122.89	-1.00894	2.02143e-06	0.00135081	lyr_recoVS60%	down	protein_coding
AT5G55720.1	50.2943	4.17544	2.01653e-06	0.00135081	lyr_recoVS60%	up	protein_coding
AT1G02880.2	843.901	-1.01088	1.724e-06	0.00633613	hal_recoVS60%	down	protein_coding
AT5G27560.1	2719.37	-0.710718	1.48629e-06	0.0011302	lyr_recoVS60%	down	protein_coding
AT3G52960.1	6200.87	-0.765007	1.34851e-06	0.00594745	hal_recoVS60%	down	protein_coding
AT1G70140.1	122.317	-3.56336	8.10879e-07	0.00218147	lyr_20%VS60%	down	protein_coding
AT2G22880.1	74.553	1.93587	8.03117e-07	0.000655938	lyr_recoVS60%	up	protein_coding
AT5G41730.1	50.4904	2.93252	7.65446e-07	0.000649216	lyr_recoVS60%	up	protein_coding
AT5G66210.2	3672.49	1.76152	6.93723e-07	0.00061192	lyr_recoVS60%	up	protein_coding
AT3G59840.1	521.918	-0.810671	6.71941e-07	0.000542489	hal_20%VS60%	down	protein_coding
AT1G67110.1	33.8524	-7.41347	4.52778e-07	0.000416028	lyr_recoVS60%	down	protein_coding
AT1G05210.1	65.8899	-3.13248	4.28789e-07	0.000391335	hal_20%VS60%	down	protein_coding
AT4G39660.1	2298.01	1.09084	4.057e-07	0.00145525	lyr_20%VS60%	up	protein_coding
AT2G28390.1	1563.98	0.753346	4.04307e-07	0.000391335	hal_20%VS60%	up	protein_coding
AT5G11270.1	726.852	-0.742493	2.57142e-07	0.000299871	hal_20%VS60%	down	protein_coding
AT1G34760.2	320.668	-2.24764	2.36777e-07	0.000292364	hal_20%VS60%	down	protein_coding
AT4G33550.2	1153.07	-2.3396	2.16907e-07	0.00295309	hal_recoVS60%	down	protein_coding
AT2G03550.1	668.773	-0.912596	1.99325e-07	0.000274719	lyr_recoVS60%	down	protein_coding
AT4G09620.1	842.846	-0.838712	1.63709e-07	0.000229095	hal_20%VS60%	down	protein_coding
AT5G28020.3	483.644	-1.54139	1.35764e-07	0.000247835	lyr_recoVS60%	down	protein_coding
AT5G28020.3	483.644	-1.56685	1.31749e-07	0.000203323	hal_20%VS60%	down	protein_coding
AT1G51460.1	103.288	2.41881	1e-07	0.000220503	lyr_recoVS60%	up	protein_coding
AT1G15180.1	566.383	1.40216	7.76615e-08	0.000190288	lyr_recoVS60%	up	protein_coding
AT3G49560.1	1803.64	-0.838941	6.21034e-08	0.000130361	hal_20%VS60%	down	protein_coding
AT3G52960.1	6200.87	-0.866495	4.15255e-08	0.000130817	lyr_recoVS60%	down	protein_coding
AT1G68238.1	29.0589	-4.29879	2.89204e-08	0.000155607	lyr_20%VS60%	down	protein_coding
AT5G65010.2	1767.67	-1.7449	2.46076e-08	6.43476e-05	hal_20%VS60%	down	protein_coding
AT1G61340.1	145.487	3.59212	1.51725e-08	6.69169e-05	lyr_recoVS60%	up	protein_coding
AT1G72100.1	2210.65	3.08617	5.72826e-09	2.00403e-05	hal_20%VS60%	up	protein_coding
AT4G18540.1	518.068	-5.15462	5.09776e-09	3.73342e-05	lyr_20%VS60%	down	protein_coding
AT3G59890.1	147.284	-1.4202	5.05017e-09	2.00403e-05	hal_20%VS60%	down	protein_coding
AT1G68238.1	29.0589	-4.97623	1e-09	7.06076e-06	lyr_recoVS60%	down	protein_coding
AT5G04950.1	121.644	-4.29098	8.06106e-10	7.06076e-06	lyr_recoVS60%	down	protein_coding
AT5G24110.1	90.7791	-3.54078	2.90087e-10	6.24324e-06	lyr_20%VS60%	down	protein_coding
AT5G20740.1	66.4189	-21.8122	7.20508e-32	1.51242e-27	hal_20%VS60%	down	protein_coding
