# Supplementary material for: Arabidopsis species deploy distinct strategies to cope with drought stress
Source: Ann Bot. 2019 Jan 19;124(1):27–40. doi: 10.1093/aob/mcy237 (PMC6676377; doi:10.1093/aob/mcy237)
Supplement: mcy237_suppl_Supplementary_Data [file mcy237_suppl_supplementary_data.xlsx]

## Sheet: wilting_dates_survival_exp1
Experiment 1
species	accession	block	wilting_day	SWC_at_wilting [%]	rewatering_day	survival
thaliana	Amu0	A	16	9.81	18	0
thaliana	Amu0	B	18	9.3	20	0
thaliana	Amu0	C	16	9.3	18	0
thaliana	Amu0	D	18	9.1	20	0
halleri	Bara3	A	5	41.12	7	0
halleri	Bara3	B	5	17.73	7	1
halleri	Bara3	C	5	17.7	7	1
halleri	Bara3	D	6	13.94	8	0
halleri	Bara3	E	6	17.02	8	1
halleri	Bara4	A	6	17.91	8	1
halleri	Bara4	B	6	15.1	8	1
halleri	Bara4	D	5	17.22	7	1
halleri	Bara4	E	6	16.51	8	1
thaliana	Col.FRI	A	16	9.24	18	1
thaliana	Col.FRI	B	16	9.7	18	0
thaliana	Col.FRI	C	16	9.48	18	0
thaliana	Col.FRI	D	16	7.3	18	0
thaliana	Coy0	A	16	5.99	18	0
thaliana	Coy0	B	18	7.7	20	0
thaliana	Coy0	C	18	12.18	20	1
thaliana	Coy0	D	18	8.14	20	0
thaliana	Coy0	E	16	9.61	18	0
thaliana	Gud3	A	15	16.83	17	0
thaliana	Gud3	B	18	8.43	20	0
thaliana	Gud3	C	16	10.19	18	0
thaliana	Gud3	D	20	8.11	22	0
thaliana	Gud3	E	16	10.39	18	0
halleri	hal2.2	A	14	12.43	16	0
halleri	hal2.2	B	7	18.54	9	1
halleri	hal2.2	C	5	41.85	7	1
halleri	hal2.2	D	7	18.29	9	1
halleri	hal2.2	E	6	18.09	8	1
lyrata	HAS.101c	A	17	10.56	19	1
lyrata	HAS.101c	B	13	26.8	15	1
lyrata	HAS.101c	D	18	8.4	20	1
lyrata	HAS.114a	A	15	11.4	17	1
lyrata	HAS.114a	B	18	10.5	20	1
lyrata	HAS.114a	C	15	12.4	17	1
lyrata	HAS.114a	D	12	14.19	14	1
lyrata	HAS.114a	E	13	15.33	15	1
lyrata	HAS.120	C	13	12.32	15	1
lyrata	HAS.120	D	15	8.85	17	0
lyrata	HAS.120	E	14	10.69	16	0
lyrata	HAS.122c	A	18	11	20	1
lyrata	HAS.122c	B	19	10.23	21	1
lyrata	HAS.122c	C	13	14.05	15	1
lyrata	HAS.122c	D	17	10.61	19	1
lyrata	HAS.166b	A	8	16.86	10	1
lyrata	HAS.166b	B	15	13.63	17	1
lyrata	HAS.166b	C	8	17.06	10	1
lyrata	HAS.166b	D	18	12.65	20	1
thaliana	Hec0	A	20	7.58	22	0
thaliana	Hec0	B	20	7.42	22	0
thaliana	Hec0	C	18	14.73	20	0
thaliana	Hec0	D	19	7.97	21	0
thaliana	Hue3	A	16	9.83	18	0
thaliana	Hue3	B	16	10.19	18	0
thaliana	Hue3	C	17	9.57	19	0
thaliana	Hue3	D	17	10.02	19	0
thaliana	Hue3	E	16	10.47	18	0
thaliana	IP.Ara4	A	16	8.85	18	0
thaliana	IP.Ara4	C	19	8.24	21	0
thaliana	IP.Ara4	D	18	8.4	20	0
thaliana	IP.Ara4	E	16	9.71	18	1
thaliana	IP.Cmo3	A	19	8.44	21	0
thaliana	IP.Cmo3	B	16	9.63	18	0
thaliana	IP.Cmo3	C	19	8.88	21	0
thaliana	IP.Cmo3	D	18	9.62	20	0
thaliana	IP.Hom4	C	20	8.43	22	0
thaliana	IP.Hom4	D	18	7.5	20	0
thaliana	IP.Hoy0	A	19	7.56	21	1
thaliana	IP.Hoy0	B	18	7.75	20	0
thaliana	IP.Hoy0	C	19	8.55	21	0
thaliana	IP.Hoy0	D	18	8.79	20	0
thaliana	IP.Hoy0	E	20	8.3	22	0
thaliana	IP.Lab7	A	19	8.33	21	0
thaliana	IP.Lab7	B	19	10	21	0
thaliana	IP.Lab7	C	19	9.15	21	0
thaliana	IP.Lab7	D	18	8.34	20	0
halleri	Kowa7	A	10	15.06	12	1
halleri	Kowa7	B	10	12.77	12	1
halleri	Kowa7	C	10	17.38	12	1
halleri	Kowa7	D	10	15.18	12	1
halleri	Kowa7	E	10	13.57	12	0
halleri	Laut11	A	5	18.72	7	1
halleri	Laut11	B	8	36.21	10	0
halleri	Laut11	C	6	16.29	8	1
halleri	Laut11	D	6	16.66	8	1
halleri	Laut11	E	6	18.42	8	1
lyrata	LF10	A	16	12.33	18	1
lyrata	LF10	B	16	10.34	18	1
lyrata	LF10	C	15	10.3	17	1
lyrata	LF10	D	9	31.03	11	1
lyrata	LF10	E	15	13.56	17	1
lyrata	LF2	A	15	11.85	17	0
lyrata	LF2	B	20	7.58	22	1
lyrata	LF2	C	8	32.54	10	1
lyrata	LF2	E	10	13.79	12	1
halleri	Lobn5	A	5	18.68	7	1
halleri	Lobn5	B	5	18.73	7	1
halleri	Lobn5	C	5	17.46	7	1
halleri	Lobn5	D	5	17.55	7	1
halleri	Lobn6	A	17	12.36	19	0
halleri	Lobn6	B	7	16.15	9	1
halleri	Lobn6	C	8	16.72	10	1
lyrata	MN47	A	13	9.85	15	1
lyrata	MN47	B	13	10.49	15	1
lyrata	MN47	C	12	10.58	14	1
lyrata	MN47	D	13	13.03	15	1
lyrata	MN47	E	13	11.73	15	1
halleri	Nisu5	A	5	20.03	7	1
halleri	Nisu5	B	7	14.18	9	1
halleri	Nisu5	C	8	17.09	10	1
halleri	Nisu5	D	5	18.16	7	1
halleri	Nisu5	E	9	14.79	11	1
halleri	Nisu6	A	5	40.75	7	1
halleri	Nisu6	B	7	17.64	9	1
halleri	Nisu6	C	7	17.26	9	1
halleri	Nisu6	D	6	14.66	8	1
halleri	Nisu6	E	7	15.44	9	1
halleri	Noss10	A	5	18.13	7	1
halleri	Noss10	B	5	18.43	7	1
halleri	Noss10	C	5	17.99	7	1
halleri	Noss10	D	5	16.28	7	1
lyrata	NT12	C	14	12.33	16	1
lyrata	NT12	D	12	11.58	14	1
thaliana	Pdl0	A	16	10.34	18	0
thaliana	Pdl0	B	16	9.51	18	0
thaliana	Pdl0	C	14	11.46	16	0
thaliana	Pdl0	D	19	60.02	21	1
lyrata	Plech.Rock79b	A	8	18.86	10	1
lyrata	Plech.Rock79b	B	8	14.66	10	1
lyrata	Plech.Rock79b	C	16	12.54	18	1
lyrata	Plech.Rock79b	D	8	16.79	10	1
lyrata	Plech.Rock79b	E	13	11	15	1
lyrata	Plech61.2a	A	9	18.51	11	1
lyrata	Plech61.2a	B	16	13.48	18	0
lyrata	Plech61.2a	C	13	22.9	15	1
lyrata	Plech61.2a	D	6	33.24	8	1
lyrata	Plech61.2a	E	10	15.57	12	1
lyrata	Plech61.4a	A	11	11.6	13	1
lyrata	Plech61.4a	B	11	13.91	13	1
lyrata	Plech61.4a	C	15	9.87	17	0
lyrata	Plech61.4a	D	11	15.76	13	1
lyrata	Plech61.4a	E	11	13.77	13	1
lyrata	Plech61.a19	A	10	15.54	12	0
lyrata	Plech61.a19	B	10	16.53	12	1
lyrata	Plech61.a19	C	10	27.78	12	1
lyrata	Plech61.a19	D	6	37.09	8	1
lyrata	Plech73.3a	A	14	12.69	16	1
lyrata	Plech73.3a	B	13	15.46	15	1
lyrata	Plech73.3a	C	13	48.77	15	1
lyrata	Plech73.3a	D	12	13.09	14	1
lyrata	Plech85.1a	A	8	17.17	10	1
lyrata	Plech85.1a	B	11	14.33	13	1
lyrata	Plech85.1a	C	8	18.61	10	1
lyrata	Plech85.1a	D	16	9.2	18	1
lyrata	Plech85.1a	E	6	41.05	8	1
lyrata	Plech91.4a	A	15	9.79	17	0
lyrata	Plech91.4a	B	12	15.46	14	1
lyrata	Plech91.4a	C	13	13.64	15	1
lyrata	Plech91.4a	D	16	10.64	18	0
lyrata	Plech92.2a	A	7	20.19	9	1
lyrata	Plech92.2a	B	9	17.05	11	1
lyrata	Plech92.2a	C	9	16.96	11	1
lyrata	Plech92.2a	E	6	38.04	8	0
lyrata	PlechC3	A	14	11.22	16	0
lyrata	PlechC3	D	14	10.84	16	0
lyrata	PlechC3	E	16	11.88	18	0
thaliana	Prd0	A	20	7.34	22	0
thaliana	Prd0	C	19	10.62	21	0
thaliana	Prd0	D	17	13.71	19	1
thaliana	Prd0	E	16	9.18	18	0
halleri	Prev6	A	14	11.45	16	0
halleri	Prev6	B	14	12.32	16	1
halleri	Prev6	C	14	14.24	16	0
halleri	Prev6	D	5	45.62	7	0
halleri	Prev6	E	9	14.91	11	1
lyrata	SB12	B	9	17.03	11	1
lyrata	SB12	C	11	8.83	13	1
lyrata	SB12	D	11	14.24	13	1
lyrata	SB12	E	13	17.07	15	0
lyrata	Sky	B	19	11.31	21	1
lyrata	Sky	C	15	12.98	17	1
thaliana	Som0	A	17	8.37	19	0
thaliana	Som0	B	16	7.91	18	0
thaliana	Som0	C	20	6.79	22	0
thaliana	Som0	D	19	8.41	21	0
thaliana	Som0	E	16	7.91	18	0
lyrata	Tannenberg1	A	8	17.19	10	1
lyrata	Tannenberg1	B	15	12.66	17	1
lyrata	Tannenberg1	C	9	15.62	11	1
lyrata	Tannenberg1	D	9	15.14	11	1
lyrata	Tannenberg1	E	8	34.53	10	1
thaliana	Urd1	A	16	8.49	18	0
thaliana	Urd1	B	15	7.69	17	0
thaliana	Urd1	C	18	8.24	20	0
thaliana	Urd1	D	17	8.65	19	0
thaliana	Urd1	E	18	7.97	20	0
thaliana	Val0	B	19	9.22	21	0
thaliana	Val0	C	19	8.86	21	0
thaliana	Val0	D	19	8.29	21	0
thaliana	Val0	E	19	9.57	21	0
lyrata	VOS	A	17	11.01	19	1
lyrata	VOS	B	13	22.86	15	1
lyrata	VOS	C	20	12.79	22	0
lyrata	VOS	D	11	12.87	13	1
lyrata	VOS	E	13	18.72	15	1
halleri	Wall10	A	6	18.37	8	1
halleri	Wall10	B	7	22.03	9	1
halleri	Wall10	C	6	21.98	8	1
halleri	Wall10	D	6	19.79	8	1
halleri	Wall7	A	6	18.47	8	1
halleri	Wall7	B	6	15.59	8	1
halleri	Wall7	C	5	17.44	7	1
halleri	Wall7	D	5	18.91	7	1
halleri	Wall7	E	6	20.21	8	1

## Sheet: SWC_over_time_exp1
Experiment 1
block	genotype	species	time[day]	SWC [%]
A	Amu0	thaliana	1	57.9
A	Amu0	thaliana	2	50.18
A	Amu0	thaliana	3	45.76
A	Amu0	thaliana	5	34.88
A	Amu0	thaliana	6	32.04
A	Amu0	thaliana	7	28.95
A	Amu0	thaliana	8	25.36
A	Amu0	thaliana	9	21.15
A	Amu0	thaliana	10	18.84
A	Amu0	thaliana	11	16.8
A	Amu0	thaliana	12	14.73
A	Amu0	thaliana	13	13.24
A	Amu0	thaliana	14	12.04
A	Amu0	thaliana	15	10.95
A	Amu0	thaliana	16	9.81
A	Amu0	thaliana	17	9.25
A	Amu0	thaliana	18	49.93
A	Amu0	thaliana	19	48.13
A	Amu0	thaliana	20	65.73
A	Bara4	halleri	1	54.53
A	Bara4	halleri	2	45.68
A	Bara4	halleri	3	35.64
A	Bara4	halleri	5	20.48
A	Bara4	halleri	6	17.91
A	Bara4	halleri	7	15.78
A	Bara4	halleri	8	13.91
A	Bara4	halleri	9	44.53
A	Bara4	halleri	10	50.65
A	Bara4	halleri	11	64.82
A	Bara4	halleri	12	54.43
A	Bara4	halleri	13	45.84
A	Bara4	halleri	14	59.91
A	Bara4	halleri	15	49.12
A	Bara4	halleri	16	63.03
A	Bara4	halleri	17	53.49
A	Bara4	halleri	18	41.56
A	Bara4	halleri	19	34.23
A	Bara4	halleri	20	31.67
A	Col.FRI	thaliana	1	58.57
A	Col.FRI	thaliana	2	48.12
A	Col.FRI	thaliana	3	44.23
A	Col.FRI	thaliana	5	34.92
A	Col.FRI	thaliana	6	31.9
A	Col.FRI	thaliana	7	28.95
A	Col.FRI	thaliana	8	25.55
A	Col.FRI	thaliana	9	21.49
A	Col.FRI	thaliana	10	18.88
A	Col.FRI	thaliana	11	16.54
A	Col.FRI	thaliana	12	14.37
A	Col.FRI	thaliana	13	12.62
A	Col.FRI	thaliana	14	11.45
A	Col.FRI	thaliana	15	10.18
A	Col.FRI	thaliana	16	9.24
A	Col.FRI	thaliana	17	8.31
A	Col.FRI	thaliana	18	48.97
A	Col.FRI	thaliana	19	49.26
A	Col.FRI	thaliana	20	43.9
A	Coy0	thaliana	1	54.55
A	Coy0	thaliana	2	47.9
A	Coy0	thaliana	3	41.97
A	Coy0	thaliana	5	28.67
A	Coy0	thaliana	6	25
A	Coy0	thaliana	7	21.76
A	Coy0	thaliana	8	19.12
A	Coy0	thaliana	9	15.6
A	Coy0	thaliana	10	13.66
A	Coy0	thaliana	11	11.84
A	Coy0	thaliana	12	10.36
A	Coy0	thaliana	13	9.12
A	Coy0	thaliana	14	7.64
A	Coy0	thaliana	15	6.63
A	Coy0	thaliana	16	5.99
A	Coy0	thaliana	17	5.42
A	Coy0	thaliana	18	29.32
A	Coy0	thaliana	19	27.58
A	Coy0	thaliana	20	47.67
A	Gud3	thaliana	1	59.4
A	Gud3	thaliana	2	48.1
A	Gud3	thaliana	3	44.49
A	Gud3	thaliana	5	36.54
A	Gud3	thaliana	6	34.2
A	Gud3	thaliana	7	32.08
A	Gud3	thaliana	8	28.86
A	Gud3	thaliana	9	26.16
A	Gud3	thaliana	10	24.39
A	Gud3	thaliana	11	22.76
A	Gud3	thaliana	12	20.99
A	Gud3	thaliana	13	19.29
A	Gud3	thaliana	14	18.11
A	Gud3	thaliana	15	16.83
A	Gud3	thaliana	16	15.79
A	Gud3	thaliana	17	14.7
A	Gud3	thaliana	18	56.23
A	Gud3	thaliana	19	50.62
A	Gud3	thaliana	20	55.94
A	hal2.2	halleri	1	57.53
A	hal2.2	halleri	2	53.59
A	hal2.2	halleri	3	48.15
A	hal2.2	halleri	5	38.14
A	hal2.2	halleri	6	34.58
A	hal2.2	halleri	7	30.69
A	hal2.2	halleri	8	26.67
A	hal2.2	halleri	9	23.51
A	hal2.2	halleri	10	20.62
A	hal2.2	halleri	11	17.82
A	hal2.2	halleri	12	15.64
A	hal2.2	halleri	13	14.11
A	hal2.2	halleri	14	12.43
A	hal2.2	halleri	15	11.46
A	hal2.2	halleri	16	10.58
A	hal2.2	halleri	17	36.21
A	hal2.2	halleri	18	58.31
A	hal2.2	halleri	19	55.02
A	hal2.2	halleri	20	50.66
A	HAS.101c	lyrata	1	56.97
A	HAS.101c	lyrata	2	47.5
A	HAS.101c	lyrata	3	42.54
A	HAS.101c	lyrata	5	33.03
A	HAS.101c	lyrata	6	29.7
A	HAS.101c	lyrata	7	27.09
A	HAS.101c	lyrata	8	24.82
A	HAS.101c	lyrata	9	21.97
A	HAS.101c	lyrata	10	19.76
A	HAS.101c	lyrata	11	17.85
A	HAS.101c	lyrata	12	16.36
A	HAS.101c	lyrata	13	15.01
A	HAS.101c	lyrata	14	13.64
A	HAS.101c	lyrata	15	12.46
A	HAS.101c	lyrata	16	11.45
A	HAS.101c	lyrata	17	10.56
A	HAS.101c	lyrata	18	9.81
A	HAS.101c	lyrata	19	9.04
A	HAS.101c	lyrata	20	30.68
A	HAS.114a	lyrata	1	58.84
A	HAS.114a	lyrata	2	49.42
A	HAS.114a	lyrata	3	45.51
A	HAS.114a	lyrata	5	36.03
A	HAS.114a	lyrata	6	32.5
A	HAS.114a	lyrata	7	29.43
A	HAS.114a	lyrata	8	26.27
A	HAS.114a	lyrata	9	22.46
A	HAS.114a	lyrata	10	19.62
A	HAS.114a	lyrata	11	17.39
A	HAS.114a	lyrata	12	15.54
A	HAS.114a	lyrata	13	13.91
A	HAS.114a	lyrata	14	12.68
A	HAS.114a	lyrata	15	11.4
A	HAS.114a	lyrata	16	10.47
A	HAS.114a	lyrata	17	9.63
A	HAS.114a	lyrata	18	48.11
A	HAS.114a	lyrata	19	43.27
A	HAS.114a	lyrata	20	38.68
A	HAS.120	lyrata	1	60.85
A	HAS.120	lyrata	2	54.54
A	HAS.120	lyrata	3	50.66
A	HAS.120	lyrata	5	42.29
A	HAS.120	lyrata	6	40.05
A	HAS.120	lyrata	7	37.48
A	HAS.120	lyrata	8	35.15
A	HAS.120	lyrata	9	32.47
A	HAS.120	lyrata	10	30.45
A	HAS.120	lyrata	11	28.61
A	HAS.120	lyrata	12	26.73
A	HAS.120	lyrata	13	25.23
A	HAS.120	lyrata	14	23.51
A	HAS.120	lyrata	15	22.17
A	HAS.120	lyrata	16	20.64
A	HAS.120	lyrata	17	19.39
A	HAS.120	lyrata	18	18.35
A	HAS.120	lyrata	19	17.18
A	HAS.120	lyrata	20	16.09
A	HAS.122c	lyrata	1	61.09
A	HAS.122c	lyrata	2	57.1
A	HAS.122c	lyrata	3	53.14
A	HAS.122c	lyrata	5	45.79
A	HAS.122c	lyrata	6	42.5
A	HAS.122c	lyrata	7	38.52
A	HAS.122c	lyrata	8	33.97
A	HAS.122c	lyrata	9	30.76
A	HAS.122c	lyrata	10	27.6
A	HAS.122c	lyrata	11	24.22
A	HAS.122c	lyrata	12	21.11
A	HAS.122c	lyrata	13	18.94
A	HAS.122c	lyrata	14	17.02
A	HAS.122c	lyrata	15	15.25
A	HAS.122c	lyrata	16	13.65
A	HAS.122c	lyrata	17	12.24
A	HAS.122c	lyrata	18	11
A	HAS.122c	lyrata	19	10.16
A	HAS.122c	lyrata	20	30.18
A	HAS.166b	lyrata	1	56.38
A	HAS.166b	lyrata	2	47.89
A	HAS.166b	lyrata	3	40.7
A	HAS.166b	lyrata	5	26.64
A	HAS.166b	lyrata	6	22.71
A	HAS.166b	lyrata	7	19.31
A	HAS.166b	lyrata	8	16.86
A	HAS.166b	lyrata	9	14.17
A	HAS.166b	lyrata	10	12.83
A	HAS.166b	lyrata	11	47.09
A	HAS.166b	lyrata	12	44.85
A	HAS.166b	lyrata	13	49.25
A	HAS.166b	lyrata	14	42.74
A	HAS.166b	lyrata	15	36.39
A	HAS.166b	lyrata	16	55.28
A	HAS.166b	lyrata	17	48.77
A	HAS.166b	lyrata	18	54.09
A	HAS.166b	lyrata	19	47.12
A	HAS.166b	lyrata	20	39.04
A	Hec0	thaliana	1	58.39
A	Hec0	thaliana	2	53.1
A	Hec0	thaliana	3	46.08
A	Hec0	thaliana	5	37.34
A	Hec0	thaliana	6	34.06
A	Hec0	thaliana	7	30.87
A	Hec0	thaliana	8	28.23
A	Hec0	thaliana	9	24.7
A	Hec0	thaliana	10	21.98
A	Hec0	thaliana	11	19.23
A	Hec0	thaliana	12	16.94
A	Hec0	thaliana	13	15.26
A	Hec0	thaliana	14	13.42
A	Hec0	thaliana	15	11.68
A	Hec0	thaliana	16	10.71
A	Hec0	thaliana	17	9.73
A	Hec0	thaliana	18	8.79
A	Hec0	thaliana	19	8.27
A	Hec0	thaliana	20	7.58
A	Hue3	thaliana	1	59.66
A	Hue3	thaliana	2	55.28
A	Hue3	thaliana	3	48.66
A	Hue3	thaliana	5	39.46
A	Hue3	thaliana	6	35.52
A	Hue3	thaliana	7	31.72
A	Hue3	thaliana	8	28.2
A	Hue3	thaliana	9	23.82
A	Hue3	thaliana	10	20.95
A	Hue3	thaliana	11	17.75
A	Hue3	thaliana	12	15.58
A	Hue3	thaliana	13	13.94
A	Hue3	thaliana	14	12.1
A	Hue3	thaliana	15	10.83
A	Hue3	thaliana	16	9.83
A	Hue3	thaliana	17	8.75
A	Hue3	thaliana	18	53.7
A	Hue3	thaliana	19	51.95
A	Hue3	thaliana	20	47.22
A	IP.Ara4	thaliana	1	60.16
A	IP.Ara4	thaliana	2	54.18
A	IP.Ara4	thaliana	3	48
A	IP.Ara4	thaliana	5	34.47
A	IP.Ara4	thaliana	6	31.25
A	IP.Ara4	thaliana	7	28.11
A	IP.Ara4	thaliana	8	25.39
A	IP.Ara4	thaliana	9	21.57
A	IP.Ara4	thaliana	10	19.3
A	IP.Ara4	thaliana	11	17.02
A	IP.Ara4	thaliana	12	15.04
A	IP.Ara4	thaliana	13	13.38
A	IP.Ara4	thaliana	14	11.41
A	IP.Ara4	thaliana	15	10.14
A	IP.Ara4	thaliana	16	8.85
A	IP.Ara4	thaliana	17	7.96
A	IP.Ara4	thaliana	18	49.45
A	IP.Ara4	thaliana	19	50.52
A	IP.Ara4	thaliana	20	45.21
A	IP.Cmo3	thaliana	1	57.5
A	IP.Cmo3	thaliana	2	52.95
A	IP.Cmo3	thaliana	3	47.08
A	IP.Cmo3	thaliana	5	38.66
A	IP.Cmo3	thaliana	6	35.79
A	IP.Cmo3	thaliana	7	32.45
A	IP.Cmo3	thaliana	8	29.43
A	IP.Cmo3	thaliana	9	25.73
A	IP.Cmo3	thaliana	10	23.04
A	IP.Cmo3	thaliana	11	20.34
A	IP.Cmo3	thaliana	12	18.01
A	IP.Cmo3	thaliana	13	16.05
A	IP.Cmo3	thaliana	14	14
A	IP.Cmo3	thaliana	15	12.69
A	IP.Cmo3	thaliana	16	11.36
A	IP.Cmo3	thaliana	17	10.06
A	IP.Cmo3	thaliana	18	9.44
A	IP.Cmo3	thaliana	19	8.44
A	IP.Cmo3	thaliana	20	7.69
A	IP.Hom4	thaliana	1	59.85
A	IP.Hom4	thaliana	2	51.64
A	IP.Hom4	thaliana	3	47.11
A	IP.Hom4	thaliana	5	38
A	IP.Hom4	thaliana	6	34.83
A	IP.Hom4	thaliana	7	31.75
A	IP.Hom4	thaliana	8	28.57
A	IP.Hom4	thaliana	9	24.43
A	IP.Hom4	thaliana	10	21.87
A	IP.Hom4	thaliana	11	19.22
A	IP.Hom4	thaliana	12	16.85
A	IP.Hom4	thaliana	13	14.79
A	IP.Hom4	thaliana	14	13.23
A	IP.Hom4	thaliana	15	11.87
A	IP.Hom4	thaliana	16	10.54
A	IP.Hom4	thaliana	17	9.45
A	IP.Hom4	thaliana	18	9.36
A	IP.Hom4	thaliana	19	9.79
A	IP.Hom4	thaliana	20	8.7
A	IP.Hoy0	thaliana	1	60.43
A	IP.Hoy0	thaliana	2	52.77
A	IP.Hoy0	thaliana	3	48.93
A	IP.Hoy0	thaliana	5	37.37
A	IP.Hoy0	thaliana	6	34.26
A	IP.Hoy0	thaliana	7	30.87
A	IP.Hoy0	thaliana	8	27.3
A	IP.Hoy0	thaliana	9	22.82
A	IP.Hoy0	thaliana	10	19.99
A	IP.Hoy0	thaliana	11	17.67
A	IP.Hoy0	thaliana	12	15.48
A	IP.Hoy0	thaliana	13	13.97
A	IP.Hoy0	thaliana	14	12.35
A	IP.Hoy0	thaliana	15	11.22
A	IP.Hoy0	thaliana	16	9.87
A	IP.Hoy0	thaliana	17	9.07
A	IP.Hoy0	thaliana	18	8.08
A	IP.Hoy0	thaliana	19	7.56
A	IP.Hoy0	thaliana	20	6.9
A	IP.Lab7	thaliana	1	58.92
A	IP.Lab7	thaliana	2	54.51
A	IP.Lab7	thaliana	3	49.78
A	IP.Lab7	thaliana	5	39.85
A	IP.Lab7	thaliana	6	36.83
A	IP.Lab7	thaliana	7	33.43
A	IP.Lab7	thaliana	8	30.06
A	IP.Lab7	thaliana	9	26.44
A	IP.Lab7	thaliana	10	23.71
A	IP.Lab7	thaliana	11	21.1
A	IP.Lab7	thaliana	12	18.27
A	IP.Lab7	thaliana	13	16.23
A	IP.Lab7	thaliana	14	14.27
A	IP.Lab7	thaliana	15	12.85
A	IP.Lab7	thaliana	16	11.38
A	IP.Lab7	thaliana	17	10.09
A	IP.Lab7	thaliana	18	8.96
A	IP.Lab7	thaliana	19	8.33
A	IP.Lab7	thaliana	20	7.61
A	Kowa7	halleri	1	56.82
A	Kowa7	halleri	2	52.56
A	Kowa7	halleri	3	45.25
A	Kowa7	halleri	5	34.27
A	Kowa7	halleri	6	28.89
A	Kowa7	halleri	7	24.24
A	Kowa7	halleri	8	20.99
A	Kowa7	halleri	9	17.66
A	Kowa7	halleri	10	15.06
A	Kowa7	halleri	11	13.12
A	Kowa7	halleri	12	11.68
A	Kowa7	halleri	13	53.95
A	Kowa7	halleri	14	79.52
A	Kowa7	halleri	15	86.08
A	Kowa7	halleri	16	82.84
A	Kowa7	halleri	17	77.95
A	Kowa7	halleri	18	99.69
A	Kowa7	halleri	19	96.57
A	Kowa7	halleri	20	112.25
A	Laut11	halleri	1	52
A	Laut11	halleri	2	40.83
A	Laut11	halleri	3	29.38
A	Laut11	halleri	5	18.72
A	Laut11	halleri	6	16.51
A	Laut11	halleri	7	14.6
A	Laut11	halleri	8	45.16
A	Laut11	halleri	9	55.93
A	Laut11	halleri	10	45.75
A	Laut11	halleri	11	74.28
A	Laut11	halleri	12	59.17
A	Laut11	halleri	13	47.17
A	Laut11	halleri	14	80.32
A	Laut11	halleri	15	67.15
A	Laut11	halleri	16	72.19
A	Laut11	halleri	17	59.11
A	Laut11	halleri	18	44.38
A	Laut11	halleri	19	35.83
A	Laut11	halleri	20	39.55
A	LF10	lyrata	1	60.46
A	LF10	lyrata	2	54.83
A	LF10	lyrata	3	49.61
A	LF10	lyrata	5	39.55
A	LF10	lyrata	6	35.32
A	LF10	lyrata	7	31.84
A	LF10	lyrata	8	28.72
A	LF10	lyrata	9	25.28
A	LF10	lyrata	10	22.84
A	LF10	lyrata	11	20.52
A	LF10	lyrata	12	18.47
A	LF10	lyrata	13	16.7
A	LF10	lyrata	14	15.06
A	LF10	lyrata	15	13.61
A	LF10	lyrata	16	12.33
A	LF10	lyrata	17	11.38
A	LF10	lyrata	18	24.21
A	LF10	lyrata	19	21.34
A	LF10	lyrata	20	46.01
A	LF2	lyrata	1	57.84
A	LF2	lyrata	2	48.53
A	LF2	lyrata	3	44.75
A	LF2	lyrata	5	36.07
A	LF2	lyrata	6	32.77
A	LF2	lyrata	7	29.81
A	LF2	lyrata	8	26.47
A	LF2	lyrata	9	22.64
A	LF2	lyrata	10	19.97
A	LF2	lyrata	11	17.7
A	LF2	lyrata	12	15.9
A	LF2	lyrata	13	14.28
A	LF2	lyrata	14	13.17
A	LF2	lyrata	15	11.85
A	LF2	lyrata	16	11
A	LF2	lyrata	17	10.2
A	LF2	lyrata	18	47.41
A	LF2	lyrata	19	42.7
A	LF2	lyrata	20	73.84
A	Lobn5	halleri	1	52.47
A	Lobn5	halleri	2	37.33
A	Lobn5	halleri	3	26.6
A	Lobn5	halleri	5	18.68
A	Lobn5	halleri	6	16.48
A	Lobn5	halleri	7	14.89
A	Lobn5	halleri	8	61.07
A	Lobn5	halleri	9	50.77
A	Lobn5	halleri	10	59.61
A	Lobn5	halleri	11	65.04
A	Lobn5	halleri	12	54.51
A	Lobn5	halleri	13	53.83
A	Lobn5	halleri	14	63.27
A	Lobn5	halleri	15	52.13
A	Lobn5	halleri	16	48.2
A	Lobn5	halleri	17	38.2
A	Lobn5	halleri	18	51.89
A	Lobn5	halleri	19	42.91
A	Lobn5	halleri	20	51.53
A	Lobn6	halleri	1	58.4
A	Lobn6	halleri	2	51.88
A	Lobn6	halleri	3	47.3
A	Lobn6	halleri	5	37.84
A	Lobn6	halleri	6	34.88
A	Lobn6	halleri	7	31.87
A	Lobn6	halleri	8	29.4
A	Lobn6	halleri	9	26.34
A	Lobn6	halleri	10	24.05
A	Lobn6	halleri	11	21.87
A	Lobn6	halleri	12	19.95
A	Lobn6	halleri	13	18.18
A	Lobn6	halleri	14	16.58
A	Lobn6	halleri	15	15.01
A	Lobn6	halleri	16	13.62
A	Lobn6	halleri	17	12.36
A	Lobn6	halleri	18	11.51
A	Lobn6	halleri	19	10.58
A	Lobn6	halleri	20	44.03
A	MN47	lyrata	1	57.3
A	MN47	lyrata	2	47.62
A	MN47	lyrata	3	43.2
A	MN47	lyrata	5	30.41
A	MN47	lyrata	6	26.9
A	MN47	lyrata	7	23
A	MN47	lyrata	8	19.45
A	MN47	lyrata	9	15.68
A	MN47	lyrata	10	13.76
A	MN47	lyrata	11	12.18
A	MN47	lyrata	12	10.82
A	MN47	lyrata	13	9.85
A	MN47	lyrata	14	8.9
A	MN47	lyrata	15	8.11
A	MN47	lyrata	16	36.87
A	MN47	lyrata	17	32.52
A	MN47	lyrata	18	47.05
A	MN47	lyrata	19	42.76
A	MN47	lyrata	20	37.15
A	Nisu5	halleri	1	55.65
A	Nisu5	halleri	2	45.4
A	Nisu5	halleri	3	34.02
A	Nisu5	halleri	5	20.03
A	Nisu5	halleri	6	17.5
A	Nisu5	halleri	7	15.48
A	Nisu5	halleri	8	56.56
A	Nisu5	halleri	9	47.14
A	Nisu5	halleri	10	63.06
A	Nisu5	halleri	11	71.78
A	Nisu5	halleri	12	68.36
A	Nisu5	halleri	13	76.82
A	Nisu5	halleri	14	87.02
A	Nisu5	halleri	15	72.88
A	Nisu5	halleri	16	61.78
A	Nisu5	halleri	17	51.68
A	Nisu5	halleri	18	38.01
A	Nisu5	halleri	19	31.52
A	Nisu5	halleri	20	47.38
A	Nisu6	halleri	1	61.72
A	Nisu6	halleri	2	56.11
A	Nisu6	halleri	3	52.04
A	Nisu6	halleri	5	40.75
A	Nisu6	halleri	6	38.36
A	Nisu6	halleri	7	35.72
A	Nisu6	halleri	8	85.12
A	Nisu6	halleri	9	76.44
A	Nisu6	halleri	10	77.26
A	Nisu6	halleri	11	72.65
A	Nisu6	halleri	12	73.6
A	Nisu6	halleri	13	67.97
A	Nisu6	halleri	14	63.49
A	Nisu6	halleri	15	59.08
A	Nisu6	halleri	16	52.36
A	Nisu6	halleri	17	48.5
A	Nisu6	halleri	18	58.59
A	Nisu6	halleri	19	53.41
A	Nisu6	halleri	20	47.88
A	Noss10	halleri	1	55.57
A	Noss10	halleri	2	44.45
A	Noss10	halleri	3	33.67
A	Noss10	halleri	5	18.13
A	Noss10	halleri	6	15.35
A	Noss10	halleri	7	13.57
A	Noss10	halleri	8	62.4
A	Noss10	halleri	9	43.62
A	Noss10	halleri	10	53.45
A	Noss10	halleri	11	49.73
A	Noss10	halleri	12	38.49
A	Noss10	halleri	13	45.2
A	Noss10	halleri	14	48.22
A	Noss10	halleri	15	46.04
A	Noss10	halleri	16	34.89
A	Noss10	halleri	17	25.27
A	Noss10	halleri	18	55.63
A	Noss10	halleri	19	45.84
A	Noss10	halleri	20	61.59
A	NT12	lyrata	1	59.22
A	NT12	lyrata	2	54.09
A	NT12	lyrata	3	47.16
A	NT12	lyrata	5	40.23
A	NT12	lyrata	6	37.23
A	NT12	lyrata	7	34.66
A	NT12	lyrata	8	32.52
A	NT12	lyrata	9	29.51
A	NT12	lyrata	10	28.03
A	NT12	lyrata	11	24.98
A	NT12	lyrata	12	23.17
A	NT12	lyrata	13	21.49
A	NT12	lyrata	14	19.47
A	NT12	lyrata	15	17.53
A	NT12	lyrata	16	16.09
A	NT12	lyrata	17	14.91
A	NT12	lyrata	18	13.09
A	NT12	lyrata	19	12.26
A	NT12	lyrata	20	10.75
A	Pdl0	thaliana	1	58.37
A	Pdl0	thaliana	2	53.99
A	Pdl0	thaliana	3	48.18
A	Pdl0	thaliana	5	38.45
A	Pdl0	thaliana	6	34.86
A	Pdl0	thaliana	7	30.94
A	Pdl0	thaliana	8	27.46
A	Pdl0	thaliana	9	23.41
A	Pdl0	thaliana	10	20.53
A	Pdl0	thaliana	11	17.97
A	Pdl0	thaliana	12	15.86
A	Pdl0	thaliana	13	14.17
A	Pdl0	thaliana	14	12.46
A	Pdl0	thaliana	15	11.35
A	Pdl0	thaliana	16	10.34
A	Pdl0	thaliana	17	9.37
A	Pdl0	thaliana	18	52.06
A	Pdl0	thaliana	19	50.5
A	Pdl0	thaliana	20	45.46
A	Plech.Rock79b	lyrata	1	56.62
A	Plech.Rock79b	lyrata	2	44.69
A	Plech.Rock79b	lyrata	3	39.98
A	Plech.Rock79b	lyrata	5	28.34
A	Plech.Rock79b	lyrata	6	24.69
A	Plech.Rock79b	lyrata	7	21.43
A	Plech.Rock79b	lyrata	8	18.86
A	Plech.Rock79b	lyrata	9	15.89
A	Plech.Rock79b	lyrata	10	14.1
A	Plech.Rock79b	lyrata	11	48.62
A	Plech.Rock79b	lyrata	12	42.77
A	Plech.Rock79b	lyrata	13	65.74
A	Plech.Rock79b	lyrata	14	58.89
A	Plech.Rock79b	lyrata	15	53.26
A	Plech.Rock79b	lyrata	16	43.94
A	Plech.Rock79b	lyrata	17	38.22
A	Plech.Rock79b	lyrata	18	63.26
A	Plech.Rock79b	lyrata	19	56.85
A	Plech.Rock79b	lyrata	20	48.05
A	Plech61.2a	lyrata	1	59.12
A	Plech61.2a	lyrata	2	48.1
A	Plech61.2a	lyrata	3	43.53
A	Plech61.2a	lyrata	5	32.69
A	Plech61.2a	lyrata	6	28.1
A	Plech61.2a	lyrata	7	25.24
A	Plech61.2a	lyrata	8	21.8
A	Plech61.2a	lyrata	9	18.51
A	Plech61.2a	lyrata	10	16.55
A	Plech61.2a	lyrata	11	15.1
A	Plech61.2a	lyrata	12	55.39
A	Plech61.2a	lyrata	13	71.32
A	Plech61.2a	lyrata	14	66.63
A	Plech61.2a	lyrata	15	60.03
A	Plech61.2a	lyrata	16	52.42
A	Plech61.2a	lyrata	17	46.15
A	Plech61.2a	lyrata	18	69
A	Plech61.2a	lyrata	19	61.46
A	Plech61.2a	lyrata	20	55.08
A	Plech61.4a	lyrata	1	56.7
A	Plech61.4a	lyrata	2	48.18
A	Plech61.4a	lyrata	3	42.2
A	Plech61.4a	lyrata	5	28.31
A	Plech61.4a	lyrata	6	23.71
A	Plech61.4a	lyrata	7	19.92
A	Plech61.4a	lyrata	8	17.54
A	Plech61.4a	lyrata	9	14.84
A	Plech61.4a	lyrata	10	13.08
A	Plech61.4a	lyrata	11	11.6
A	Plech61.4a	lyrata	12	17.77
A	Plech61.4a	lyrata	13	9.6
A	Plech61.4a	lyrata	14	41.08
A	Plech61.4a	lyrata	15	69.6
A	Plech61.4a	lyrata	16	64.26
A	Plech61.4a	lyrata	17	60.57
A	Plech61.4a	lyrata	18	52.99
A	Plech61.4a	lyrata	19	49.34
A	Plech61.4a	lyrata	20	71.45
A	Plech61.a19	lyrata	1	56.27
A	Plech61.a19	lyrata	2	49.49
A	Plech61.a19	lyrata	3	43.7
A	Plech61.a19	lyrata	5	31.43
A	Plech61.a19	lyrata	6	27.46
A	Plech61.a19	lyrata	7	23.44
A	Plech61.a19	lyrata	8	20.28
A	Plech61.a19	lyrata	9	17.26
A	Plech61.a19	lyrata	10	15.54
A	Plech61.a19	lyrata	11	14.08
A	Plech61.a19	lyrata	12	12.73
A	Plech61.a19	lyrata	13	45.91
A	Plech61.a19	lyrata	14	41.03
A	Plech61.a19	lyrata	15	36.27
A	Plech61.a19	lyrata	16	60.67
A	Plech61.a19	lyrata	17	55.64
A	Plech61.a19	lyrata	18	49.24
A	Plech61.a19	lyrata	19	43.35
A	Plech61.a19	lyrata	20	51.68
A	Plech73.3a	lyrata	1	58.2
A	Plech73.3a	lyrata	2	48.79
A	Plech73.3a	lyrata	3	44.93
A	Plech73.3a	lyrata	5	36.18
A	Plech73.3a	lyrata	6	32.49
A	Plech73.3a	lyrata	7	29.37
A	Plech73.3a	lyrata	8	26.13
A	Plech73.3a	lyrata	9	22.3
A	Plech73.3a	lyrata	10	19.29
A	Plech73.3a	lyrata	11	17.22
A	Plech73.3a	lyrata	12	15.5
A	Plech73.3a	lyrata	13	14.02
A	Plech73.3a	lyrata	14	12.69
A	Plech73.3a	lyrata	15	11.5
A	Plech73.3a	lyrata	16	10.53
A	Plech73.3a	lyrata	17	40.37
A	Plech73.3a	lyrata	18	71.01
A	Plech73.3a	lyrata	19	64.79
A	Plech73.3a	lyrata	20	59.6
A	Plech85.1a	lyrata	1	58.13
A	Plech85.1a	lyrata	2	48.86
A	Plech85.1a	lyrata	3	42.45
A	Plech85.1a	lyrata	5	26.85
A	Plech85.1a	lyrata	6	22.24
A	Plech85.1a	lyrata	7	19.37
A	Plech85.1a	lyrata	8	17.17
A	Plech85.1a	lyrata	9	14.71
A	Plech85.1a	lyrata	10	13.01
A	Plech85.1a	lyrata	11	56.76
A	Plech85.1a	lyrata	12	49.23
A	Plech85.1a	lyrata	13	41.47
A	Plech85.1a	lyrata	14	35.36
A	Plech85.1a	lyrata	15	60.53
A	Plech85.1a	lyrata	16	52.23
A	Plech85.1a	lyrata	17	44.94
A	Plech85.1a	lyrata	18	37.01
A	Plech85.1a	lyrata	19	30.95
A	Plech85.1a	lyrata	20	25.27
A	Plech91.4a	lyrata	1	56.65
A	Plech91.4a	lyrata	2	49.29
A	Plech91.4a	lyrata	3	44.49
A	Plech91.4a	lyrata	5	34.18
A	Plech91.4a	lyrata	6	31.15
A	Plech91.4a	lyrata	7	28
A	Plech91.4a	lyrata	8	24.62
A	Plech91.4a	lyrata	9	20.77
A	Plech91.4a	lyrata	10	18.49
A	Plech91.4a	lyrata	11	16.27
A	Plech91.4a	lyrata	12	14.02
A	Plech91.4a	lyrata	13	12.17
A	Plech91.4a	lyrata	14	10.97
A	Plech91.4a	lyrata	15	9.79
A	Plech91.4a	lyrata	16	8.77
A	Plech91.4a	lyrata	17	7.97
A	Plech91.4a	lyrata	18	35.44
A	Plech91.4a	lyrata	19	30.88
A	Plech91.4a	lyrata	20	51.21
A	Plech92.2a	lyrata	1	56.76
A	Plech92.2a	lyrata	2	45.67
A	Plech92.2a	lyrata	3	40.34
A	Plech92.2a	lyrata	5	27.48
A	Plech92.2a	lyrata	6	23.24
A	Plech92.2a	lyrata	7	20.19
A	Plech92.2a	lyrata	8	18.02
A	Plech92.2a	lyrata	9	15.53
A	Plech92.2a	lyrata	10	53.96
A	Plech92.2a	lyrata	11	73.29
A	Plech92.2a	lyrata	12	77.6
A	Plech92.2a	lyrata	13	70.3
A	Plech92.2a	lyrata	14	63.15
A	Plech92.2a	lyrata	15	67.64
A	Plech92.2a	lyrata	16	57.05
A	Plech92.2a	lyrata	17	48.77
A	Plech92.2a	lyrata	18	40.2
A	Plech92.2a	lyrata	19	32.57
A	Plech92.2a	lyrata	20	26.86
A	PlechC3	lyrata	1	57.85
A	PlechC3	lyrata	2	52.13
A	PlechC3	lyrata	3	48.18
A	PlechC3	lyrata	5	35.14
A	PlechC3	lyrata	6	31.86
A	PlechC3	lyrata	7	27.74
A	PlechC3	lyrata	8	24.17
A	PlechC3	lyrata	9	20.47
A	PlechC3	lyrata	10	18.09
A	PlechC3	lyrata	11	15.84
A	PlechC3	lyrata	12	13.93
A	PlechC3	lyrata	13	12.6
A	PlechC3	lyrata	14	11.22
A	PlechC3	lyrata	15	10.31
A	PlechC3	lyrata	16	9.29
A	PlechC3	lyrata	17	33.21
A	PlechC3	lyrata	18	56.44
A	PlechC3	lyrata	19	53.44
A	PlechC3	lyrata	20	49.61
A	Prd0	thaliana	1	56.93
A	Prd0	thaliana	2	49.22
A	Prd0	thaliana	3	44.99
A	Prd0	thaliana	5	28.54
A	Prd0	thaliana	6	32.58
A	Prd0	thaliana	7	29.9
A	Prd0	thaliana	8	26.79
A	Prd0	thaliana	9	22.97
A	Prd0	thaliana	10	20.63
A	Prd0	thaliana	11	17.83
A	Prd0	thaliana	12	16.46
A	Prd0	thaliana	13	14.88
A	Prd0	thaliana	14	13.45
A	Prd0	thaliana	15	12.15
A	Prd0	thaliana	16	10.67
A	Prd0	thaliana	17	9.78
A	Prd0	thaliana	18	8.87
A	Prd0	thaliana	19	8.19
A	Prd0	thaliana	20	7.34
A	Prev6	halleri	1	58.73
A	Prev6	halleri	2	47.16
A	Prev6	halleri	3	43.09
A	Prev6	halleri	5	40.56
A	Prev6	halleri	6	30.03
A	Prev6	halleri	7	26.75
A	Prev6	halleri	8	23.37
A	Prev6	halleri	9	19.77
A	Prev6	halleri	10	17.08
A	Prev6	halleri	11	15.37
A	Prev6	halleri	12	13.81
A	Prev6	halleri	13	12.48
A	Prev6	halleri	14	11.45
A	Prev6	halleri	15	10.37
A	Prev6	halleri	16	9.63
A	Prev6	halleri	17	47.04
A	Prev6	halleri	18	60.38
A	Prev6	halleri	19	54.43
A	Prev6	halleri	20	49.97
A	SB12	lyrata	1	57.51
A	SB12	lyrata	2	47.69
A	SB12	lyrata	3	42.74
A	SB12	lyrata	5	30.47
A	SB12	lyrata	6	26.35
A	SB12	lyrata	7	22.45
A	SB12	lyrata	8	19.11
A	SB12	lyrata	9	15.01
A	SB12	lyrata	10	12.25
A	SB12	lyrata	11	10.01
A	SB12	lyrata	12	8.16
A	SB12	lyrata	13	6.79
A	SB12	lyrata	14	-48.07
A	SB12	lyrata	15	4.56
A	SB12	lyrata	16	35.22
A	SB12	lyrata	17	31.02
A	SB12	lyrata	18	24.97
A	SB12	lyrata	19	22.38
A	SB12	lyrata	20	18.95
A	Sky	lyrata	1	57.61
A	Sky	lyrata	2	53.04
A	Sky	lyrata	3	48.29
A	Sky	lyrata	5	39.24
A	Sky	lyrata	6	36.47
A	Sky	lyrata	7	33.96
A	Sky	lyrata	8	31.59
A	Sky	lyrata	9	28.97
A	Sky	lyrata	10	26.96
A	Sky	lyrata	11	25.13
A	Sky	lyrata	12	23.67
A	Sky	lyrata	13	22.14
A	Sky	lyrata	14	20.52
A	Sky	lyrata	15	18.95
A	Sky	lyrata	16	17.77
A	Sky	lyrata	17	16.53
A	Sky	lyrata	18	14.86
A	Sky	lyrata	19	14.02
A	Sky	lyrata	20	12.77
A	Som0	thaliana	1	59.12
A	Som0	thaliana	2	51.98
A	Som0	thaliana	3	47.66
A	Som0	thaliana	5	36.41
A	Som0	thaliana	6	32.17
A	Som0	thaliana	7	28.2
A	Som0	thaliana	8	24.55
A	Som0	thaliana	9	20.42
A	Som0	thaliana	10	17.55
A	Som0	thaliana	11	15.42
A	Som0	thaliana	12	13.78
A	Som0	thaliana	13	12.34
A	Som0	thaliana	14	11.08
A	Som0	thaliana	15	10.03
A	Som0	thaliana	16	9.1
A	Som0	thaliana	17	8.37
A	Som0	thaliana	18	7.99
A	Som0	thaliana	19	7.27
A	Som0	thaliana	20	47.05
A	Tannenberg1	lyrata	1	56.24
A	Tannenberg1	lyrata	2	47.25
A	Tannenberg1	lyrata	3	41.03
A	Tannenberg1	lyrata	5	26.56
A	Tannenberg1	lyrata	6	22.9
A	Tannenberg1	lyrata	7	19.66
A	Tannenberg1	lyrata	8	17.19
A	Tannenberg1	lyrata	9	14.48
A	Tannenberg1	lyrata	10	13.09
A	Tannenberg1	lyrata	11	58.33
A	Tannenberg1	lyrata	12	53.36
A	Tannenberg1	lyrata	13	56.27
A	Tannenberg1	lyrata	14	49.15
A	Tannenberg1	lyrata	15	49.46
A	Tannenberg1	lyrata	16	58.13
A	Tannenberg1	lyrata	17	51.49
A	Tannenberg1	lyrata	18	50.54
A	Tannenberg1	lyrata	19	43.86
A	Tannenberg1	lyrata	20	35.74
A	Urd1	thaliana	1	55.67
A	Urd1	thaliana	2	50.61
A	Urd1	thaliana	3	44.79
A	Urd1	thaliana	5	33.37
A	Urd1	thaliana	6	29.61
A	Urd1	thaliana	7	27.21
A	Urd1	thaliana	8	24.58
A	Urd1	thaliana	9	20.89
A	Urd1	thaliana	10	18.36
A	Urd1	thaliana	11	15.98
A	Urd1	thaliana	12	14.2
A	Urd1	thaliana	13	12.63
A	Urd1	thaliana	14	10.89
A	Urd1	thaliana	15	9.43
A	Urd1	thaliana	16	8.49
A	Urd1	thaliana	17	7.73
A	Urd1	thaliana	18	26.69
A	Urd1	thaliana	19	32.6
A	Urd1	thaliana	20	50.46
A	Val0	thaliana	1	61.26
A	Val0	thaliana	2	51.82
A	Val0	thaliana	3	47.88
A	Val0	thaliana	5	40.17
A	Val0	thaliana	6	37.25
A	Val0	thaliana	7	34.88
A	Val0	thaliana	8	32.49
A	Val0	thaliana	9	29.56
A	Val0	thaliana	10	26.87
A	Val0	thaliana	11	24.7
A	Val0	thaliana	12	22.69
A	Val0	thaliana	13	20.8
A	Val0	thaliana	14	18.99
A	Val0	thaliana	15	17.27
A	Val0	thaliana	16	15.64
A	Val0	thaliana	17	14.29
A	Val0	thaliana	18	12.87
A	Val0	thaliana	19	11.69
A	Val0	thaliana	20	10.57
A	VOS	lyrata	1	58.4
A	VOS	lyrata	2	51.55
A	VOS	lyrata	3	47.54
A	VOS	lyrata	5	38.69
A	VOS	lyrata	6	35.77
A	VOS	lyrata	7	32.55
A	VOS	lyrata	8	29.08
A	VOS	lyrata	9	25.09
A	VOS	lyrata	10	22.33
A	VOS	lyrata	11	19.79
A	VOS	lyrata	12	17.66
A	VOS	lyrata	13	15.82
A	VOS	lyrata	14	14.46
A	VOS	lyrata	15	13.2
A	VOS	lyrata	16	11.97
A	VOS	lyrata	17	11.01
A	VOS	lyrata	18	10.83
A	VOS	lyrata	19	10.61
A	VOS	lyrata	20	56.71
A	Wall10	halleri	1	53.11
A	Wall10	halleri	2	45.82
A	Wall10	halleri	3	34.5
A	Wall10	halleri	5	21.7
A	Wall10	halleri	6	18.37
A	Wall10	halleri	7	16.05
A	Wall10	halleri	8	14.19
A	Wall10	halleri	9	44.74
A	Wall10	halleri	10	51.59
A	Wall10	halleri	11	45.26
A	Wall10	halleri	12	57.35
A	Wall10	halleri	13	51.93
A	Wall10	halleri	14	62.4
A	Wall10	halleri	15	61.59
A	Wall10	halleri	16	65.1
A	Wall10	halleri	17	55.27
A	Wall10	halleri	18	51.9
A	Wall10	halleri	19	46.29
A	Wall10	halleri	20	54.66
A	Wall7	halleri	1	53.23
A	Wall7	halleri	2	44.61
A	Wall7	halleri	3	36.07
A	Wall7	halleri	5	20.91
A	Wall7	halleri	6	18.47
A	Wall7	halleri	7	16.13
A	Wall7	halleri	8	14.06
A	Wall7	halleri	9	48.62
A	Wall7	halleri	10	59.25
A	Wall7	halleri	11	51.49
A	Wall7	halleri	12	43.92
A	Wall7	halleri	13	37.52
A	Wall7	halleri	14	30.9
A	Wall7	halleri	15	25.51
A	Wall7	halleri	16	45.65
A	Wall7	halleri	17	39.68
A	Wall7	halleri	18	49.89
A	Wall7	halleri	19	43.54
A	Wall7	halleri	20	45.08
B	Amu0	thaliana	1	55.02
B	Amu0	thaliana	2	50.21
B	Amu0	thaliana	3	45.36
B	Amu0	thaliana	5	38.24
B	Amu0	thaliana	6	35.16
B	Amu0	thaliana	7	32
B	Amu0	thaliana	8	29.37
B	Amu0	thaliana	9	25.59
B	Amu0	thaliana	10	22.94
B	Amu0	thaliana	11	19.96
B	Amu0	thaliana	12	17.93
B	Amu0	thaliana	13	15.91
B	Amu0	thaliana	14	14.39
B	Amu0	thaliana	15	12.77
B	Amu0	thaliana	16	11.38
B	Amu0	thaliana	17	10.32
B	Amu0	thaliana	18	9.3
B	Amu0	thaliana	19	8.71
B	Amu0	thaliana	20	8.35
B	Bara3	halleri	1	47.49
B	Bara3	halleri	2	38.54
B	Bara3	halleri	3	27.77
B	Bara3	halleri	5	17.73
B	Bara3	halleri	6	15.26
B	Bara3	halleri	7	13.13
B	Bara3	halleri	8	67.43
B	Bara3	halleri	9	62.06
B	Bara3	halleri	10	53.76
B	Bara3	halleri	11	43.87
B	Bara3	halleri	12	36.39
B	Bara3	halleri	13	29.89
B	Bara3	halleri	14	55.51
B	Bara3	halleri	15	44.73
B	Bara3	halleri	16	48.73
B	Bara3	halleri	17	39.6
B	Bara3	halleri	18	60.59
B	Bara3	halleri	19	51.75
B	Bara3	halleri	20	49.82
B	Bara4	halleri	1	53.28
B	Bara4	halleri	2	43.68
B	Bara4	halleri	3	30.83
B	Bara4	halleri	5	17.25
B	Bara4	halleri	6	15.1
B	Bara4	halleri	7	12.97
B	Bara4	halleri	8	11.6
B	Bara4	halleri	9	50.97
B	Bara4	halleri	10	91.32
B	Bara4	halleri	11	85.38
B	Bara4	halleri	12	97.48
B	Bara4	halleri	13	91.7
B	Bara4	halleri	14	87.06
B	Bara4	halleri	15	81.42
B	Bara4	halleri	16	76.32
B	Bara4	halleri	17	69.67
B	Bara4	halleri	18	71.39
B	Bara4	halleri	19	66.56
B	Bara4	halleri	20	71.97
B	Col.FRI	thaliana	1	59.8
B	Col.FRI	thaliana	2	54.4
B	Col.FRI	thaliana	3	48.41
B	Col.FRI	thaliana	5	39.27
B	Col.FRI	thaliana	6	35.98
B	Col.FRI	thaliana	7	32.52
B	Col.FRI	thaliana	8	29.48
B	Col.FRI	thaliana	9	25.31
B	Col.FRI	thaliana	10	22.37
B	Col.FRI	thaliana	11	18.84
B	Col.FRI	thaliana	12	16.56
B	Col.FRI	thaliana	13	14.52
B	Col.FRI	thaliana	14	12.73
B	Col.FRI	thaliana	15	11.09
B	Col.FRI	thaliana	16	9.7
B	Col.FRI	thaliana	17	8.8
B	Col.FRI	thaliana	18	8.03
B	Col.FRI	thaliana	19	54.36
B	Col.FRI	thaliana	20	73.42
B	Coy0	thaliana	1	51.92
B	Coy0	thaliana	2	48.79
B	Coy0	thaliana	3	43.34
B	Coy0	thaliana	5	37.03
B	Coy0	thaliana	6	33.5
B	Coy0	thaliana	7	30.36
B	Coy0	thaliana	8	27.62
B	Coy0	thaliana	9	24.43
B	Coy0	thaliana	10	21.18
B	Coy0	thaliana	11	17.73
B	Coy0	thaliana	12	15.9
B	Coy0	thaliana	13	14.27
B	Coy0	thaliana	14	12.39
B	Coy0	thaliana	15	10.96
B	Coy0	thaliana	16	9.68
B	Coy0	thaliana	17	8.65
B	Coy0	thaliana	18	7.7
B	Coy0	thaliana	19	7.15
B	Coy0	thaliana	20	6.7
B	Gud3	thaliana	1	59.04
B	Gud3	thaliana	2	53.97
B	Gud3	thaliana	3	47.5
B	Gud3	thaliana	5	40.82
B	Gud3	thaliana	6	36.96
B	Gud3	thaliana	7	33.83
B	Gud3	thaliana	8	31.09
B	Gud3	thaliana	9	27.54
B	Gud3	thaliana	10	24.3
B	Gud3	thaliana	11	21
B	Gud3	thaliana	12	18.41
B	Gud3	thaliana	13	16.12
B	Gud3	thaliana	14	14.22
B	Gud3	thaliana	15	12.26
B	Gud3	thaliana	16	10.73
B	Gud3	thaliana	17	9.53
B	Gud3	thaliana	18	8.43
B	Gud3	thaliana	19	7.83
B	Gud3	thaliana	20	7.32
B	hal2.2	halleri	1	55.24
B	hal2.2	halleri	2	48.6
B	hal2.2	halleri	3	37.07
B	hal2.2	halleri	5	23.3
B	hal2.2	halleri	6	20.43
B	hal2.2	halleri	7	18.54
B	hal2.2	halleri	8	15.92
B	hal2.2	halleri	9	14
B	hal2.2	halleri	10	52.89
B	hal2.2	halleri	11	45.49
B	hal2.2	halleri	12	38.58
B	hal2.2	halleri	13	33.34
B	hal2.2	halleri	14	51.24
B	hal2.2	halleri	15	42.51
B	hal2.2	halleri	16	58.18
B	hal2.2	halleri	17	51.77
B	hal2.2	halleri	18	43.61
B	hal2.2	halleri	19	38.41
B	hal2.2	halleri	20	32.2
B	HAS.101c	lyrata	1	58.34
B	HAS.101c	lyrata	2	53.14
B	HAS.101c	lyrata	3	48.82
B	HAS.101c	lyrata	5	41.71
B	HAS.101c	lyrata	6	39.7
B	HAS.101c	lyrata	7	37.27
B	HAS.101c	lyrata	8	35.95
B	HAS.101c	lyrata	9	33.62
B	HAS.101c	lyrata	10	31.86
B	HAS.101c	lyrata	11	29.96
B	HAS.101c	lyrata	12	28.43
B	HAS.101c	lyrata	13	26.8
B	HAS.101c	lyrata	14	25.4
B	HAS.101c	lyrata	15	23.93
B	HAS.101c	lyrata	16	58.81
B	HAS.101c	lyrata	17	53.06
B	HAS.101c	lyrata	18	48.57
B	HAS.101c	lyrata	19	45.71
B	HAS.101c	lyrata	20	68.42
B	HAS.114a	lyrata	1	60.26
B	HAS.114a	lyrata	2	53.94
B	HAS.114a	lyrata	3	48.12
B	HAS.114a	lyrata	5	39.3
B	HAS.114a	lyrata	6	36.81
B	HAS.114a	lyrata	7	33.79
B	HAS.114a	lyrata	8	30.98
B	HAS.114a	lyrata	9	27.56
B	HAS.114a	lyrata	10	25.07
B	HAS.114a	lyrata	11	22.26
B	HAS.114a	lyrata	12	20.17
B	HAS.114a	lyrata	13	18.4
B	HAS.114a	lyrata	14	16.56
B	HAS.114a	lyrata	15	14.58
B	HAS.114a	lyrata	16	12.93
B	HAS.114a	lyrata	17	11.68
B	HAS.114a	lyrata	18	10.5
B	HAS.114a	lyrata	19	9.63
B	HAS.114a	lyrata	20	9.09
B	HAS.120	lyrata	1	52.38
B	HAS.120	lyrata	2	48.73
B	HAS.120	lyrata	3	45.05
B	HAS.120	lyrata	5	40.57
B	HAS.120	lyrata	6	37.1
B	HAS.120	lyrata	7	34.57
B	HAS.120	lyrata	8	32.63
B	HAS.120	lyrata	9	30.48
B	HAS.120	lyrata	10	NA
B	HAS.120	lyrata	11	NA
B	HAS.120	lyrata	12	NA
B	HAS.120	lyrata	13	NA
B	HAS.120	lyrata	14	NA
B	HAS.120	lyrata	15	NA
B	HAS.120	lyrata	16	NA
B	HAS.120	lyrata	17	NA
B	HAS.120	lyrata	18	NA
B	HAS.120	lyrata	19	NA
B	HAS.120	lyrata	20	NA
B	HAS.122c	lyrata	1	57.66
B	HAS.122c	lyrata	2	50.77
B	HAS.122c	lyrata	3	45.34
B	HAS.122c	lyrata	5	37.71
B	HAS.122c	lyrata	6	35.44
B	HAS.122c	lyrata	7	32.77
B	HAS.122c	lyrata	8	30.42
B	HAS.122c	lyrata	9	27.37
B	HAS.122c	lyrata	10	25.14
B	HAS.122c	lyrata	11	22.49
B	HAS.122c	lyrata	12	20.58
B	HAS.122c	lyrata	13	18.86
B	HAS.122c	lyrata	14	17.05
B	HAS.122c	lyrata	15	15.14
B	HAS.122c	lyrata	16	13.63
B	HAS.122c	lyrata	17	12.36
B	HAS.122c	lyrata	18	11.19
B	HAS.122c	lyrata	19	10.23
B	HAS.122c	lyrata	20	9.45
B	HAS.166b	lyrata	1	61.18
B	HAS.166b	lyrata	2	58.18
B	HAS.166b	lyrata	3	51.76
B	HAS.166b	lyrata	5	44.52
B	HAS.166b	lyrata	6	39.46
B	HAS.166b	lyrata	7	35.66
B	HAS.166b	lyrata	8	32.38
B	HAS.166b	lyrata	9	28.4
B	HAS.166b	lyrata	10	25.28
B	HAS.166b	lyrata	11	21.17
B	HAS.166b	lyrata	12	18.87
B	HAS.166b	lyrata	13	17.25
B	HAS.166b	lyrata	14	15.16
B	HAS.166b	lyrata	15	13.63
B	HAS.166b	lyrata	16	12.21
B	HAS.166b	lyrata	17	11.18
B	HAS.166b	lyrata	18	41.24
B	HAS.166b	lyrata	19	38.25
B	HAS.166b	lyrata	20	65.1
B	Hec0	thaliana	1	57.76
B	Hec0	thaliana	2	50.86
B	Hec0	thaliana	3	46.48
B	Hec0	thaliana	5	39.38
B	Hec0	thaliana	6	36.35
B	Hec0	thaliana	7	32.69
B	Hec0	thaliana	8	29.89
B	Hec0	thaliana	9	26.39
B	Hec0	thaliana	10	23.85
B	Hec0	thaliana	11	20.69
B	Hec0	thaliana	12	18.7
B	Hec0	thaliana	13	16.6
B	Hec0	thaliana	14	14.82
B	Hec0	thaliana	15	13.09
B	Hec0	thaliana	16	11.49
B	Hec0	thaliana	17	10.2
B	Hec0	thaliana	18	9.21
B	Hec0	thaliana	19	8.29
B	Hec0	thaliana	20	7.42
B	Hue3	thaliana	1	61.41
B	Hue3	thaliana	2	54.51
B	Hue3	thaliana	3	49.66
B	Hue3	thaliana	5	39.17
B	Hue3	thaliana	6	35.41
B	Hue3	thaliana	7	30.81
B	Hue3	thaliana	8	27.18
B	Hue3	thaliana	9	22.6
B	Hue3	thaliana	10	20.18
B	Hue3	thaliana	11	17.33
B	Hue3	thaliana	12	16.34
B	Hue3	thaliana	13	13.94
B	Hue3	thaliana	14	21.63
B	Hue3	thaliana	15	20.14
B	Hue3	thaliana	16	10.19
B	Hue3	thaliana	17	9.38
B	Hue3	thaliana	18	8.77
B	Hue3	thaliana	19	29.82
B	Hue3	thaliana	20	39.64
B	IP.Ara4	thaliana	1	55.7
B	IP.Ara4	thaliana	2	48.83
B	IP.Ara4	thaliana	3	45.02
B	IP.Ara4	thaliana	5	38.03
B	IP.Ara4	thaliana	6	35.54
B	IP.Ara4	thaliana	7	32.37
B	IP.Ara4	thaliana	8	29.96
B	IP.Ara4	thaliana	9	26.18
B	IP.Ara4	thaliana	10	23.95
B	IP.Ara4	thaliana	11	21.69
B	IP.Ara4	thaliana	12	19.39
B	IP.Ara4	thaliana	13	17.24
B	IP.Ara4	thaliana	14	15.62
B	IP.Ara4	thaliana	15	13.75
B	IP.Ara4	thaliana	16	11.96
B	IP.Ara4	thaliana	17	10.58
B	IP.Ara4	thaliana	18	9.53
B	IP.Ara4	thaliana	19	8.71
B	IP.Ara4	thaliana	20	8.07
B	IP.Cmo3	thaliana	1	59.06
B	IP.Cmo3	thaliana	2	52.37
B	IP.Cmo3	thaliana	3	47.04
B	IP.Cmo3	thaliana	5	37.67
B	IP.Cmo3	thaliana	6	33.82
B	IP.Cmo3	thaliana	7	30.04
B	IP.Cmo3	thaliana	8	27.24
B	IP.Cmo3	thaliana	9	22.92
B	IP.Cmo3	thaliana	10	20.22
B	IP.Cmo3	thaliana	11	17.27
B	IP.Cmo3	thaliana	12	15.13
B	IP.Cmo3	thaliana	13	13.47
B	IP.Cmo3	thaliana	14	12.11
B	IP.Cmo3	thaliana	15	10.73
B	IP.Cmo3	thaliana	16	9.63
B	IP.Cmo3	thaliana	17	8.73
B	IP.Cmo3	thaliana	18	8
B	IP.Cmo3	thaliana	19	37.86
B	IP.Cmo3	thaliana	20	50.44
B	IP.Hom4	thaliana	1	59.69
B	IP.Hom4	thaliana	2	54.97
B	IP.Hom4	thaliana	3	50.64
B	IP.Hom4	thaliana	5	42.27
B	IP.Hom4	thaliana	6	39.72
B	IP.Hom4	thaliana	7	36.54
B	IP.Hom4	thaliana	8	34.01
B	IP.Hom4	thaliana	9	30.58
B	IP.Hom4	thaliana	10	28.14
B	IP.Hom4	thaliana	11	25.07
B	IP.Hom4	thaliana	12	22.83
B	IP.Hom4	thaliana	13	20.49
B	IP.Hom4	thaliana	14	18.3
B	IP.Hom4	thaliana	15	15.63
B	IP.Hom4	thaliana	16	14.49
B	IP.Hom4	thaliana	17	12.98
B	IP.Hom4	thaliana	18	11.71
B	IP.Hom4	thaliana	19	10.67
B	IP.Hom4	thaliana	20	9.68
B	IP.Hoy0	thaliana	1	56.4
B	IP.Hoy0	thaliana	2	52.39
B	IP.Hoy0	thaliana	3	45.75
B	IP.Hoy0	thaliana	5	38.7
B	IP.Hoy0	thaliana	6	34.89
B	IP.Hoy0	thaliana	7	31.49
B	IP.Hoy0	thaliana	8	28.47
B	IP.Hoy0	thaliana	9	24.63
B	IP.Hoy0	thaliana	10	21.79
B	IP.Hoy0	thaliana	11	18.01
B	IP.Hoy0	thaliana	12	15.87
B	IP.Hoy0	thaliana	13	14.06
B	IP.Hoy0	thaliana	14	12.29
B	IP.Hoy0	thaliana	15	10.94
B	IP.Hoy0	thaliana	16	9.61
B	IP.Hoy0	thaliana	17	8.61
B	IP.Hoy0	thaliana	18	7.75
B	IP.Hoy0	thaliana	19	7.2
B	IP.Hoy0	thaliana	20	6.73
B	IP.Lab7	thaliana	1	57.01
B	IP.Lab7	thaliana	2	50.46
B	IP.Lab7	thaliana	3	45.01
B	IP.Lab7	thaliana	5	37.2
B	IP.Lab7	thaliana	6	34.9
B	IP.Lab7	thaliana	7	32.17
B	IP.Lab7	thaliana	8	29.94
B	IP.Lab7	thaliana	9	26.99
B	IP.Lab7	thaliana	10	25.18
B	IP.Lab7	thaliana	11	22.41
B	IP.Lab7	thaliana	12	20.41
B	IP.Lab7	thaliana	13	18.51
B	IP.Lab7	thaliana	14	16.67
B	IP.Lab7	thaliana	15	14.77
B	IP.Lab7	thaliana	16	13.17
B	IP.Lab7	thaliana	17	12.05
B	IP.Lab7	thaliana	18	10.97
B	IP.Lab7	thaliana	19	10
B	IP.Lab7	thaliana	20	9.23
B	Kowa7	halleri	1	56.54
B	Kowa7	halleri	2	47.63
B	Kowa7	halleri	3	40.95
B	Kowa7	halleri	5	28.2
B	Kowa7	halleri	6	23.71
B	Kowa7	halleri	7	19.73
B	Kowa7	halleri	8	17.52
B	Kowa7	halleri	9	14.38
B	Kowa7	halleri	10	12.77
B	Kowa7	halleri	11	10.87
B	Kowa7	halleri	12	9.73
B	Kowa7	halleri	13	42.55
B	Kowa7	halleri	14	82.65
B	Kowa7	halleri	15	78.9
B	Kowa7	halleri	16	74.85
B	Kowa7	halleri	17	70.2
B	Kowa7	halleri	18	65.55
B	Kowa7	halleri	19	62.54
B	Kowa7	halleri	20	64.73
B	Laut11	halleri	1	64.26
B	Laut11	halleri	2	59.03
B	Laut11	halleri	3	53.39
B	Laut11	halleri	5	44.25
B	Laut11	halleri	6	48.34
B	Laut11	halleri	7	38.75
B	Laut11	halleri	8	36.21
B	Laut11	halleri	9	33.37
B	Laut11	halleri	10	31.24
B	Laut11	halleri	11	55.45
B	Laut11	halleri	12	51.23
B	Laut11	halleri	13	47.88
B	Laut11	halleri	14	44.27
B	Laut11	halleri	15	41.03
B	Laut11	halleri	16	73.88
B	Laut11	halleri	17	67.81
B	Laut11	halleri	18	61.82
B	Laut11	halleri	19	58.37
B	Laut11	halleri	20	54.29
B	LF10	lyrata	1	60.85
B	LF10	lyrata	2	55.34
B	LF10	lyrata	3	49.85
B	LF10	lyrata	5	39.02
B	LF10	lyrata	6	35.36
B	LF10	lyrata	7	31.22
B	LF10	lyrata	8	28.41
B	LF10	lyrata	9	24.24
B	LF10	lyrata	10	21.65
B	LF10	lyrata	11	18.56
B	LF10	lyrata	12	16.52
B	LF10	lyrata	13	14.65
B	LF10	lyrata	14	13.23
B	LF10	lyrata	15	11.66
B	LF10	lyrata	16	10.34
B	LF10	lyrata	17	9.5
B	LF10	lyrata	18	8.68
B	LF10	lyrata	19	27.49
B	LF10	lyrata	20	24.12
B	LF2	lyrata	1	55.67
B	LF2	lyrata	2	49.04
B	LF2	lyrata	3	44.58
B	LF2	lyrata	5	38.03
B	LF2	lyrata	6	35.91
B	LF2	lyrata	7	33.29
B	LF2	lyrata	8	29.96
B	LF2	lyrata	9	27.15
B	LF2	lyrata	10	23.98
B	LF2	lyrata	11	21.55
B	LF2	lyrata	12	19.65
B	LF2	lyrata	13	17.71
B	LF2	lyrata	14	15.88
B	LF2	lyrata	15	14.01
B	LF2	lyrata	16	12.19
B	LF2	lyrata	17	10.88
B	LF2	lyrata	18	9.5
B	LF2	lyrata	19	8.43
B	LF2	lyrata	20	7.58
B	Lobn5	halleri	1	49.87
B	Lobn5	halleri	2	36.81
B	Lobn5	halleri	3	26.38
B	Lobn5	halleri	5	18.73
B	Lobn5	halleri	6	16.53
B	Lobn5	halleri	7	14.34
B	Lobn5	halleri	8	57.2
B	Lobn5	halleri	9	55.61
B	Lobn5	halleri	10	48.06
B	Lobn5	halleri	11	36.74
B	Lobn5	halleri	12	61.8
B	Lobn5	halleri	13	54.85
B	Lobn5	halleri	14	44.72
B	Lobn5	halleri	15	41.21
B	Lobn5	halleri	16	30.89
B	Lobn5	halleri	17	22.98
B	Lobn5	halleri	18	64.12
B	Lobn5	halleri	19	56.66
B	Lobn5	halleri	20	47.83
B	Lobn6	halleri	1	51.19
B	Lobn6	halleri	2	42.84
B	Lobn6	halleri	3	33.62
B	Lobn6	halleri	5	21.51
B	Lobn6	halleri	6	18.75
B	Lobn6	halleri	7	16.15
B	Lobn6	halleri	8	14.23
B	Lobn6	halleri	9	12.54
B	Lobn6	halleri	10	46.09
B	Lobn6	halleri	11	40.03
B	Lobn6	halleri	12	66.27
B	Lobn6	halleri	13	61.41
B	Lobn6	halleri	14	54.75
B	Lobn6	halleri	15	62.99
B	Lobn6	halleri	16	64.65
B	Lobn6	halleri	17	58.3
B	Lobn6	halleri	18	51.33
B	Lobn6	halleri	19	47.44
B	Lobn6	halleri	20	73.16
B	MN47	lyrata	1	57.1
B	MN47	lyrata	2	50.85
B	MN47	lyrata	3	45.88
B	MN47	lyrata	5	34.14
B	MN47	lyrata	6	30.25
B	MN47	lyrata	7	25.65
B	MN47	lyrata	8	22.02
B	MN47	lyrata	9	17.85
B	MN47	lyrata	10	15.81
B	MN47	lyrata	11	13.54
B	MN47	lyrata	12	11.99
B	MN47	lyrata	13	10.49
B	MN47	lyrata	14	9.53
B	MN47	lyrata	15	8.46
B	MN47	lyrata	16	36.23
B	MN47	lyrata	17	30.84
B	MN47	lyrata	18	25.89
B	MN47	lyrata	19	23.14
B	MN47	lyrata	20	27.69
B	Nisu5	halleri	1	55.34
B	Nisu5	halleri	2	42.6
B	Nisu5	halleri	3	31.5
B	Nisu5	halleri	5	18.6
B	Nisu5	halleri	6	16.3
B	Nisu5	halleri	7	14.18
B	Nisu5	halleri	8	12.63
B	Nisu5	halleri	9	10.67
B	Nisu5	halleri	10	53.3
B	Nisu5	halleri	11	64.42
B	Nisu5	halleri	12	73.48
B	Nisu5	halleri	13	76.4
B	Nisu5	halleri	14	71.69
B	Nisu5	halleri	15	61.29
B	Nisu5	halleri	16	57.76
B	Nisu5	halleri	17	47.34
B	Nisu5	halleri	18	55.17
B	Nisu5	halleri	19	46.75
B	Nisu5	halleri	20	37.81
B	Nisu6	halleri	1	55.02
B	Nisu6	halleri	2	47.65
B	Nisu6	halleri	3	38.05
B	Nisu6	halleri	5	23.02
B	Nisu6	halleri	6	20.02
B	Nisu6	halleri	7	17.64
B	Nisu6	halleri	8	15.89
B	Nisu6	halleri	9	13.8
B	Nisu6	halleri	10	51.05
B	Nisu6	halleri	11	55.79
B	Nisu6	halleri	12	48.71
B	Nisu6	halleri	13	41.55
B	Nisu6	halleri	14	34.35
B	Nisu6	halleri	15	26.73
B	Nisu6	halleri	16	47.4
B	Nisu6	halleri	17	40.01
B	Nisu6	halleri	18	31.74
B	Nisu6	halleri	19	25.49
B	Nisu6	halleri	20	20.95
B	Noss10	halleri	1	51.92
B	Noss10	halleri	2	44.5
B	Noss10	halleri	3	32.97
B	Noss10	halleri	5	18.43
B	Noss10	halleri	6	15.9
B	Noss10	halleri	7	13.71
B	Noss10	halleri	8	67.39
B	Noss10	halleri	9	64.48
B	Noss10	halleri	10	67.13
B	Noss10	halleri	11	53.75
B	Noss10	halleri	12	43.97
B	Noss10	halleri	13	34.85
B	Noss10	halleri	14	44.14
B	Noss10	halleri	15	33.34
B	Noss10	halleri	16	54.68
B	Noss10	halleri	17	44.85
B	Noss10	halleri	18	33.65
B	Noss10	halleri	19	26.08
B	Noss10	halleri	20	19.67
B	NT12	lyrata	1	55.41
B	NT12	lyrata	2	50.08
B	NT12	lyrata	3	44.46
B	NT12	lyrata	5	36.97
B	NT12	lyrata	6	33.65
B	NT12	lyrata	7	30.22
B	NT12	lyrata	8	27.42
B	NT12	lyrata	9	23.75
B	NT12	lyrata	10	21.1
B	NT12	lyrata	11	18.28
B	NT12	lyrata	12	16.47
B	NT12	lyrata	13	14.74
B	NT12	lyrata	14	13.45
B	NT12	lyrata	16	10.95
B	NT12	lyrata	17	10.17
B	NT12	lyrata	18	39.82
B	NT12	lyrata	19	35.35
B	NT12	lyrata	20	32.23
B	Pdl0	thaliana	1	57.16
B	Pdl0	thaliana	2	51.39
B	Pdl0	thaliana	3	45.71
B	Pdl0	thaliana	5	35.85
B	Pdl0	thaliana	6	32.24
B	Pdl0	thaliana	7	28.45
B	Pdl0	thaliana	8	25.56
B	Pdl0	thaliana	9	21.34
B	Pdl0	thaliana	10	19.17
B	Pdl0	thaliana	11	16.46
B	Pdl0	thaliana	12	14.96
B	Pdl0	thaliana	13	13.22
B	Pdl0	thaliana	14	12.15
B	Pdl0	thaliana	15	10.72
B	Pdl0	thaliana	16	9.51
B	Pdl0	thaliana	17	8.87
B	Pdl0	thaliana	18	8.27
B	Pdl0	thaliana	19	35.63
B	Pdl0	thaliana	20	47.81
B	Plech.Rock79b	lyrata	1	50.88
B	Plech.Rock79b	lyrata	2	44.92
B	Plech.Rock79b	lyrata	3	34.63
B	Plech.Rock79b	lyrata	5	21.96
B	Plech.Rock79b	lyrata	6	18.84
B	Plech.Rock79b	lyrata	7	16.47
B	Plech.Rock79b	lyrata	8	14.66
B	Plech.Rock79b	lyrata	9	12.69
B	Plech.Rock79b	lyrata	10	11.25
B	Plech.Rock79b	lyrata	11	38.84
B	Plech.Rock79b	lyrata	12	33.06
B	Plech.Rock79b	lyrata	13	28.36
B	Plech.Rock79b	lyrata	14	23.25
B	Plech.Rock79b	lyrata	15	19.11
B	Plech.Rock79b	lyrata	16	16.43
B	Plech.Rock79b	lyrata	17	14.46
B	Plech.Rock79b	lyrata	18	40.24
B	Plech.Rock79b	lyrata	19	36.43
B	Plech.Rock79b	lyrata	20	55.72
B	Plech61.2a	lyrata	1	58.46
B	Plech61.2a	lyrata	2	54.32
B	Plech61.2a	lyrata	3	49.97
B	Plech61.2a	lyrata	5	42.13
B	Plech61.2a	lyrata	6	38.64
B	Plech61.2a	lyrata	7	35.33
B	Plech61.2a	lyrata	8	32.92
B	Plech61.2a	lyrata	9	29.52
B	Plech61.2a	lyrata	10	26.81
B	Plech61.2a	lyrata	11	23.71
B	Plech61.2a	lyrata	12	21.24
B	Plech61.2a	lyrata	13	19.17
B	Plech61.2a	lyrata	14	17.24
B	Plech61.2a	lyrata	15	15.29
B	Plech61.2a	lyrata	16	13.48
B	Plech61.2a	lyrata	17	12.29
B	Plech61.2a	lyrata	18	11.12
B	Plech61.2a	lyrata	19	10.06
B	Plech61.2a	lyrata	20	9.33
B	Plech61.4a	lyrata	1	60.1
B	Plech61.4a	lyrata	2	54.32
B	Plech61.4a	lyrata	3	47.03
B	Plech61.4a	lyrata	5	34.67
B	Plech61.4a	lyrata	6	29.77
B	Plech61.4a	lyrata	7	24.83
B	Plech61.4a	lyrata	8	21.55
B	Plech61.4a	lyrata	9	17.63
B	Plech61.4a	lyrata	10	15.89
B	Plech61.4a	lyrata	11	13.91
B	Plech61.4a	lyrata	12	12.46
B	Plech61.4a	lyrata	13	11.28
B	Plech61.4a	lyrata	14	55.42
B	Plech61.4a	lyrata	15	47.57
B	Plech61.4a	lyrata	16	80.47
B	Plech61.4a	lyrata	17	74.8
B	Plech61.4a	lyrata	18	68.36
B	Plech61.4a	lyrata	19	63.49
B	Plech61.4a	lyrata	20	57.84
B	Plech61.a19	lyrata	1	53.3
B	Plech61.a19	lyrata	2	48.54
B	Plech61.a19	lyrata	3	42.13
B	Plech61.a19	lyrata	5	33.73
B	Plech61.a19	lyrata	6	29.15
B	Plech61.a19	lyrata	7	24.98
B	Plech61.a19	lyrata	8	22.12
B	Plech61.a19	lyrata	9	18.97
B	Plech61.a19	lyrata	10	16.53
B	Plech61.a19	lyrata	11	14.41
B	Plech61.a19	lyrata	12	13.05
B	Plech61.a19	lyrata	13	39.46
B	Plech61.a19	lyrata	14	33.69
B	Plech61.a19	lyrata	15	42.17
B	Plech61.a19	lyrata	16	36.43
B	Plech61.a19	lyrata	17	31.23
B	Plech61.a19	lyrata	18	24.98
B	Plech61.a19	lyrata	19	22.93
B	Plech61.a19	lyrata	20	19.28
B	Plech73.3a	lyrata	1	60.35
B	Plech73.3a	lyrata	2	55.88
B	Plech73.3a	lyrata	3	50.32
B	Plech73.3a	lyrata	5	39.63
B	Plech73.3a	lyrata	6	35.97
B	Plech73.3a	lyrata	7	31.88
B	Plech73.3a	lyrata	8	28.63
B	Plech73.3a	lyrata	9	24.56
B	Plech73.3a	lyrata	10	22.17
B	Plech73.3a	lyrata	11	19.3
B	Plech73.3a	lyrata	12	17.32
B	Plech73.3a	lyrata	13	15.46
B	Plech73.3a	lyrata	14	14.82
B	Plech73.3a	lyrata	16	55.9
B	Plech73.3a	lyrata	17	50.69
B	Plech73.3a	lyrata	18	46.48
B	Plech73.3a	lyrata	19	42.62
B	Plech73.3a	lyrata	20	38.95
B	Plech85.1a	lyrata	1	54.89
B	Plech85.1a	lyrata	2	50.5
B	Plech85.1a	lyrata	3	44.23
B	Plech85.1a	lyrata	5	32.74
B	Plech85.1a	lyrata	6	28.55
B	Plech85.1a	lyrata	7	24.43
B	Plech85.1a	lyrata	8	21.66
B	Plech85.1a	lyrata	9	18.6
B	Plech85.1a	lyrata	10	16.58
B	Plech85.1a	lyrata	11	14.33
B	Plech85.1a	lyrata	12	13.11
B	Plech85.1a	lyrata	13	11.99
B	Plech85.1a	lyrata	14	43.06
B	Plech85.1a	lyrata	15	62.08
B	Plech85.1a	lyrata	16	70.67
B	Plech85.1a	lyrata	17	65.11
B	Plech85.1a	lyrata	18	58.62
B	Plech85.1a	lyrata	19	54.18
B	Plech85.1a	lyrata	20	48.72
B	Plech91.4a	lyrata	1	56.99
B	Plech91.4a	lyrata	2	51.48
B	Plech91.4a	lyrata	3	46.52
B	Plech91.4a	lyrata	5	38.19
B	Plech91.4a	lyrata	6	34.5
B	Plech91.4a	lyrata	7	30.4
B	Plech91.4a	lyrata	8	26.96
B	Plech91.4a	lyrata	9	22.64
B	Plech91.4a	lyrata	10	20.15
B	Plech91.4a	lyrata	11	17.2
B	Plech91.4a	lyrata	12	15.46
B	Plech91.4a	lyrata	13	13.57
B	Plech91.4a	lyrata	14	12.37
B	Plech91.4a	lyrata	15	36.29
B	Plech91.4a	lyrata	16	32.05
B	Plech91.4a	lyrata	17	28.06
B	Plech91.4a	lyrata	18	24.29
B	Plech91.4a	lyrata	19	22.14
B	Plech91.4a	lyrata	20	19.89
B	Plech92.2a	lyrata	1	53.65
B	Plech92.2a	lyrata	2	48.6
B	Plech92.2a	lyrata	3	41.25
B	Plech92.2a	lyrata	5	31.2
B	Plech92.2a	lyrata	6	26.36
B	Plech92.2a	lyrata	7	22.44
B	Plech92.2a	lyrata	8	19.77
B	Plech92.2a	lyrata	9	17.05
B	Plech92.2a	lyrata	10	14.79
B	Plech92.2a	lyrata	11	12.83
B	Plech92.2a	lyrata	12	57.02
B	Plech92.2a	lyrata	13	52.44
B	Plech92.2a	lyrata	14	47.54
B	Plech92.2a	lyrata	15	41.29
B	Plech92.2a	lyrata	16	41.54
B	Plech92.2a	lyrata	17	36.65
B	Plech92.2a	lyrata	18	31.26
B	Plech92.2a	lyrata	19	27.91
B	Plech92.2a	lyrata	20	24.63
B	PlechC3	lyrata	1	57.42
B	PlechC3	lyrata	2	53.71
B	PlechC3	lyrata	3	48.54
B	PlechC3	lyrata	5	39.18
B	PlechC3	lyrata	6	35.89
B	PlechC3	lyrata	7	32.4
B	PlechC3	lyrata	8	29.14
B	PlechC3	lyrata	9	25.58
B	PlechC3	lyrata	10	22.6
B	PlechC3	lyrata	11	19.47
B	PlechC3	lyrata	12	17.61
B	PlechC3	lyrata	13	15.84
B	PlechC3	lyrata	14	14.13
B	PlechC3	lyrata	15	12.76
B	PlechC3	lyrata	16	11.33
B	PlechC3	lyrata	17	10.42
B	PlechC3	lyrata	18	9.55
B	PlechC3	lyrata	19	46.94
B	PlechC3	lyrata	20	62.26
B	Prd0	thaliana	1	59.7
B	Prd0	thaliana	2	52.86
B	Prd0	thaliana	3	47.63
B	Prd0	thaliana	5	39.02
B	Prd0	thaliana	6	35.68
B	Prd0	thaliana	7	32.8
B	Prd0	thaliana	8	30.37
B	Prd0	thaliana	9	26.34
B	Prd0	thaliana	10	23.95
B	Prd0	thaliana	11	20.88
B	Prd0	thaliana	12	18.6
B	Prd0	thaliana	13	16.62
B	Prd0	thaliana	14	14.8
B	Prd0	thaliana	15	12.95
B	Prd0	thaliana	16	11.49
B	Prd0	thaliana	17	10.19
B	Prd0	thaliana	18	9.12
B	Prd0	thaliana	19	8.35
B	Prd0	thaliana	20	7.7
B	Prev6	halleri	1	56.3
B	Prev6	halleri	2	49.66
B	Prev6	halleri	3	44.83
B	Prev6	halleri	5	35.71
B	Prev6	halleri	6	32.58
B	Prev6	halleri	7	29.17
B	Prev6	halleri	8	26.28
B	Prev6	halleri	9	22.15
B	Prev6	halleri	10	19.75
B	Prev6	halleri	11	17.16
B	Prev6	halleri	12	15.24
B	Prev6	halleri	13	13.68
B	Prev6	halleri	14	12.32
B	Prev6	halleri	15	10.91
B	Prev6	halleri	16	9.95
B	Prev6	halleri	17	27.02
B	Prev6	halleri	18	61.51
B	Prev6	halleri	19	57.65
B	Prev6	halleri	20	53.99
B	SB12	lyrata	1	50.15
B	SB12	lyrata	2	45.1
B	SB12	lyrata	3	38.01
B	SB12	lyrata	5	29.89
B	SB12	lyrata	6	25.54
B	SB12	lyrata	7	22.2
B	SB12	lyrata	8	19.79
B	SB12	lyrata	9	17.03
B	SB12	lyrata	10	14.96
B	SB12	lyrata	11	13.04
B	SB12	lyrata	12	46.73
B	SB12	lyrata	13	41.98
B	SB12	lyrata	14	37.6
B	SB12	lyrata	15	31.44
B	SB12	lyrata	16	27.17
B	SB12	lyrata	17	23.34
B	SB12	lyrata	18	34.32
B	SB12	lyrata	19	30.76
B	SB12	lyrata	20	40.46
B	Sky	lyrata	1	60.41
B	Sky	lyrata	2	55.45
B	Sky	lyrata	3	51.06
B	Sky	lyrata	5	41.81
B	Sky	lyrata	6	39.12
B	Sky	lyrata	7	35.41
B	Sky	lyrata	8	33.18
B	Sky	lyrata	9	29.3
B	Sky	lyrata	10	27.37
B	Sky	lyrata	11	24.56
B	Sky	lyrata	12	22.43
B	Sky	lyrata	13	20.41
B	Sky	lyrata	14	18.44
B	Sky	lyrata	15	16.28
B	Sky	lyrata	16	14.55
B	Sky	lyrata	17	13.38
B	Sky	lyrata	18	12.24
B	Sky	lyrata	19	11.31
B	Sky	lyrata	20	10.56
B	Som0	thaliana	1	59.13
B	Som0	thaliana	2	53.69
B	Som0	thaliana	3	47.64
B	Som0	thaliana	5	37.03
B	Som0	thaliana	6	32.61
B	Som0	thaliana	7	28.32
B	Som0	thaliana	8	24.9
B	Som0	thaliana	9	20.11
B	Som0	thaliana	10	17.44
B	Som0	thaliana	11	14.78
B	Som0	thaliana	12	13.02
B	Som0	thaliana	13	11.35
B	Som0	thaliana	14	10.14
B	Som0	thaliana	15	8.85
B	Som0	thaliana	16	7.91
B	Som0	thaliana	17	7.19
B	Som0	thaliana	18	6.55
B	Som0	thaliana	19	37.64
B	Som0	thaliana	20	49.61
B	Tannenberg1	lyrata	1	50.54
B	Tannenberg1	lyrata	2	44.89
B	Tannenberg1	lyrata	3	38.72
B	Tannenberg1	lyrata	5	32.88
B	Tannenberg1	lyrata	6	29.93
B	Tannenberg1	lyrata	7	27.38
B	Tannenberg1	lyrata	8	25.56
B	Tannenberg1	lyrata	9	23.25
B	Tannenberg1	lyrata	10	20.98
B	Tannenberg1	lyrata	11	18.65
B	Tannenberg1	lyrata	12	16.9
B	Tannenberg1	lyrata	13	15.4
B	Tannenberg1	lyrata	14	14.11
B	Tannenberg1	lyrata	15	12.66
B	Tannenberg1	lyrata	16	11.52
B	Tannenberg1	lyrata	17	10.56
B	Tannenberg1	lyrata	18	41.97
B	Tannenberg1	lyrata	19	38.55
B	Tannenberg1	lyrata	20	50.32
B	Urd1	thaliana	1	52.32
B	Urd1	thaliana	2	48.08
B	Urd1	thaliana	3	42.05
B	Urd1	thaliana	5	33.8
B	Urd1	thaliana	6	29.03
B	Urd1	thaliana	7	24.6
B	Urd1	thaliana	8	21.63
B	Urd1	thaliana	9	18.24
B	Urd1	thaliana	10	15.48
B	Urd1	thaliana	11	13.03
B	Urd1	thaliana	12	11.55
B	Urd1	thaliana	13	10.18
B	Urd1	thaliana	14	16.38
B	Urd1	thaliana	15	7.69
B	Urd1	thaliana	16	6.87
B	Urd1	thaliana	17	6.36
B	Urd1	thaliana	18	33
B	Urd1	thaliana	19	70.42
B	Urd1	thaliana	20	65.73
B	Val0	thaliana	1	60.93
B	Val0	thaliana	2	55.63
B	Val0	thaliana	3	50.71
B	Val0	thaliana	5	41.46
B	Val0	thaliana	6	38.58
B	Val0	thaliana	7	34.81
B	Val0	thaliana	8	31.72
B	Val0	thaliana	9	27.37
B	Val0	thaliana	10	25
B	Val0	thaliana	11	21.36
B	Val0	thaliana	12	19.03
B	Val0	thaliana	13	17.07
B	Val0	thaliana	14	15.27
B	Val0	thaliana	15	13.48
B	Val0	thaliana	16	12.04
B	Val0	thaliana	17	11
B	Val0	thaliana	18	10.06
B	Val0	thaliana	19	9.22
B	Val0	thaliana	20	8.66
B	VOS	lyrata	1	57.76
B	VOS	lyrata	2	52.89
B	VOS	lyrata	3	48.38
B	VOS	lyrata	5	41.26
B	VOS	lyrata	6	38.71
B	VOS	lyrata	7	35.6
B	VOS	lyrata	8	33.31
B	VOS	lyrata	9	30.45
B	VOS	lyrata	10	28.5
B	VOS	lyrata	11	26.09
B	VOS	lyrata	12	24.47
B	VOS	lyrata	13	22.86
B	VOS	lyrata	14	12.54
B	VOS	lyrata	15	11.21
B	VOS	lyrata	16	58.75
B	VOS	lyrata	17	53.41
B	VOS	lyrata	18	48.74
B	VOS	lyrata	19	44.14
B	VOS	lyrata	20	41.45
B	Wall10	halleri	1	52.49
B	Wall10	halleri	2	46.89
B	Wall10	halleri	3	39.62
B	Wall10	halleri	5	30.41
B	Wall10	halleri	6	25.93
B	Wall10	halleri	7	22.03
B	Wall10	halleri	8	19.05
B	Wall10	halleri	9	16.13
B	Wall10	halleri	10	51.02
B	Wall10	halleri	11	44.61
B	Wall10	halleri	12	79.73
B	Wall10	halleri	13	74.94
B	Wall10	halleri	14	95.68
B	Wall10	halleri	15	98.58
B	Wall10	halleri	16	107.56
B	Wall10	halleri	17	101.64
B	Wall10	halleri	18	93.46
B	Wall10	halleri	19	89.49
B	Wall10	halleri	20	96.16
B	Wall7	halleri	1	47.35
B	Wall7	halleri	2	37.9
B	Wall7	halleri	3	25.1
B	Wall7	halleri	5	17.96
B	Wall7	halleri	6	15.59
B	Wall7	halleri	7	13.86
B	Wall7	halleri	8	12.51
B	Wall7	halleri	9	43.13
B	Wall7	halleri	10	57.32
B	Wall7	halleri	11	47.47
B	Wall7	halleri	12	65.55
B	Wall7	halleri	13	61.15
B	Wall7	halleri	14	77.25
B	Wall7	halleri	15	75.76
B	Wall7	halleri	16	85.98
B	Wall7	halleri	17	80.23
B	Wall7	halleri	18	86.47
B	Wall7	halleri	19	82.18
B	Wall7	halleri	20	100.13
C	Amu0	thaliana	1	58.95
C	Amu0	thaliana	2	52.96
C	Amu0	thaliana	3	47.67
C	Amu0	thaliana	5	37.26
C	Amu0	thaliana	6	34.13
C	Amu0	thaliana	7	30.34
C	Amu0	thaliana	8	27.09
C	Amu0	thaliana	9	23.36
C	Amu0	thaliana	10	19.87
C	Amu0	thaliana	11	17.22
C	Amu0	thaliana	12	14.37
C	Amu0	thaliana	13	13
C	Amu0	thaliana	14	11.64
C	Amu0	thaliana	15	10.42
C	Amu0	thaliana	16	9.3
C	Amu0	thaliana	17	8.44
C	Amu0	thaliana	18	49.8
C	Amu0	thaliana	19	45.87
C	Amu0	thaliana	20	41.46
C	Bara3	halleri	1	53.88
C	Bara3	halleri	2	40.15
C	Bara3	halleri	3	29.82
C	Bara3	halleri	5	17.7
C	Bara3	halleri	6	15.3
C	Bara3	halleri	7	13.13
C	Bara3	halleri	8	47.22
C	Bara3	halleri	9	50.62
C	Bara3	halleri	10	58.06
C	Bara3	halleri	11	68.66
C	Bara3	halleri	12	61.04
C	Bara3	halleri	13	55.97
C	Bara3	halleri	14	73.83
C	Bara3	halleri	15	67.51
C	Bara3	halleri	16	59.88
C	Bara3	halleri	17	51.98
C	Bara3	halleri	18	44.02
C	Bara3	halleri	19	37.65
C	Bara3	halleri	20	58.03
C	Col.FRI	thaliana	1	58.2
C	Col.FRI	thaliana	2	50.72
C	Col.FRI	thaliana	3	46.71
C	Col.FRI	thaliana	5	37.67
C	Col.FRI	thaliana	6	34.09
C	Col.FRI	thaliana	7	29
C	Col.FRI	thaliana	8	25.83
C	Col.FRI	thaliana	9	21.95
C	Col.FRI	thaliana	10	18.76
C	Col.FRI	thaliana	11	16.31
C	Col.FRI	thaliana	12	14.27
C	Col.FRI	thaliana	13	12.93
C	Col.FRI	thaliana	14	11.55
C	Col.FRI	thaliana	15	10.5
C	Col.FRI	thaliana	16	9.48
C	Col.FRI	thaliana	17	8.63
C	Col.FRI	thaliana	18	46.15
C	Col.FRI	thaliana	19	41.24
C	Col.FRI	thaliana	20	69.22
C	Coy0	thaliana	1	63.82
C	Coy0	thaliana	2	59.14
C	Coy0	thaliana	3	53.83
C	Coy0	thaliana	5	43.1
C	Coy0	thaliana	6	38.22
C	Coy0	thaliana	7	33.85
C	Coy0	thaliana	8	30.27
C	Coy0	thaliana	9	26.49
C	Coy0	thaliana	10	23.66
C	Coy0	thaliana	11	20.02
C	Coy0	thaliana	12	16.99
C	Coy0	thaliana	13	15.32
C	Coy0	thaliana	14	13.71
C	Coy0	thaliana	15	12.54
C	Coy0	thaliana	16	10.24
C	Coy0	thaliana	17	9.27
C	Coy0	thaliana	18	12.18
C	Coy0	thaliana	19	11.43
C	Coy0	thaliana	20	10.09
C	Gud3	thaliana	1	58.36
C	Gud3	thaliana	2	53.47
C	Gud3	thaliana	3	48.46
C	Gud3	thaliana	5	37.92
C	Gud3	thaliana	6	34.01
[truncated: 2,805 more rows]

## Sheet: Photosynthetic Activity_exp1
Experiment 1
species	accession	block	days_after_last_watering	FvFm_ratio	SWC [%]
halleri	Bara3	B	1	0.7672	47.49
halleri	Bara3	B	12	0.7728	36.39
halleri	Bara3	B	15	0.78	44.73
halleri	Bara3	B	18	0.781	60.59
halleri	Bara3	B	6	0.7348	15.26
halleri	Bara3	B	9	0.7668	62.06
halleri	Bara3	C	10	0.7456	58.06
halleri	Bara3	C	13	0.7682	55.97
halleri	Bara3	C	16	0.771	59.88
halleri	Bara3	C	19	0.7768	37.65
halleri	Bara3	C	2	0.782	40.15
halleri	Bara3	C	7	0.6544	13.13
halleri	Bara3	D	11	0.0556	66.27
halleri	Bara3	D	14	0.0128	61.5
halleri	Bara3	D	17	0.0196	48.95
halleri	Bara3	D	20	0	48.99
halleri	Bara3	D	3	0.762	29.49
halleri	Bara3	D	8	0.168	22.79
halleri	Bara4	B	1	0.7632	53.28
halleri	Bara4	B	12	0.6956	97.48
halleri	Bara4	B	15	0.5228	81.42
halleri	Bara4	B	18	0.7516	71.39
halleri	Bara4	B	6	0.6994	15.1
halleri	Bara4	B	9	0.1616	50.97
halleri	Bara4	C	10	0.6346	93.52
halleri	Bara4	C	13	0.641	81.09
halleri	Bara4	C	16	0.5562	64.86
halleri	Bara4	C	19	0.4536	53.14
halleri	Bara4	C	2	0.6608	60.58
halleri	Bara4	C	7	0.5566	39.21
halleri	Bara4	D	11	0.7646	39.97
halleri	Bara4	D	14	0.7418	17.23
halleri	Bara4	D	17	0.7684	21.84
halleri	Bara4	D	20	0.7622	34.75
halleri	Bara4	D	3	0.7686	30.32
halleri	Bara4	D	8	0.7496	43.6
halleri	hal2.2	B	1	0.7874	55.24
halleri	hal2.2	B	12	0.7712	38.58
halleri	hal2.2	B	15	0.779	42.51
halleri	hal2.2	B	18	0.7818	43.61
halleri	hal2.2	B	6	0.7704	20.43
halleri	hal2.2	B	9	0.6138	14
halleri	hal2.2	C	10	0.4436	77.5
halleri	hal2.2	C	13	0.4184	63.03
halleri	hal2.2	C	16	0.6022	58.76
halleri	hal2.2	C	19	0.6204	45.05
halleri	hal2.2	C	2	0.3836	55.13
halleri	hal2.2	C	7	0.0404	34.99
halleri	hal2.2	D	11	0.7618	55.01
halleri	hal2.2	D	14	0.7696	57.15
halleri	hal2.2	D	17	0.7676	51.67
halleri	hal2.2	D	20	0.7758	43.53
halleri	hal2.2	D	3	0.7892	39.29
halleri	hal2.2	D	8	0.7064	16.39
halleri	Kowa7	B	1	0.7694	56.54
halleri	Kowa7	B	12	0.3214	9.73
halleri	Kowa7	B	15	0.0166	78.9
halleri	Kowa7	B	18	0	65.55
halleri	Kowa7	B	6	0.7784	23.71
halleri	Kowa7	B	9	0.7492	14.38
halleri	Kowa7	C	10	0.7256	17.38
halleri	Kowa7	C	13	0.586	52.36
halleri	Kowa7	C	16	0.7502	39.11
halleri	Kowa7	C	19	0.7592	27.46
halleri	Kowa7	C	2	0.7604	51.83
halleri	Kowa7	C	7	0.775	27.43
halleri	Kowa7	D	11	0.5378	13.48
halleri	Kowa7	D	14	0.3292	66.55
halleri	Kowa7	D	17	0.7396	80.5
halleri	Kowa7	D	20	0.69	66.31
halleri	Kowa7	D	3	0.7868	42.65
halleri	Kowa7	D	8	0.7562	20.37
halleri	Laut11	B	1	0.6878	64.26
halleri	Laut11	B	12	0.304	51.23
halleri	Laut11	B	15	0.0354	41.03
halleri	Laut11	B	18	0.1602	61.82
halleri	Laut11	B	6	0.6808	48.34
halleri	Laut11	B	9	0.4738	33.37
halleri	Laut11	C	10	0.6622	39.67
halleri	Laut11	C	13	0.7206	77.14
halleri	Laut11	C	16	0.743	88.64
halleri	Laut11	C	19	0.748	65.77
halleri	Laut11	C	2	0.743	43.45
halleri	Laut11	C	7	0.635	14.11
halleri	Laut11	D	11	0.7418	58.34
halleri	Laut11	D	14	0.767	52.67
halleri	Laut11	D	17	0.7588	45.71
halleri	Laut11	D	20	0.7544	22.28
halleri	Laut11	D	3	0.7564	33.84
halleri	Laut11	D	8	0.6276	13.07
halleri	Lobn5	B	1	0.7664	49.87
halleri	Lobn5	B	12	0.7746	61.8
halleri	Lobn5	B	15	0.7606	41.21
halleri	Lobn5	B	18	0.7632	64.12
halleri	Lobn5	B	6	0.7194	16.53
halleri	Lobn5	B	9	0.7446	55.61
halleri	Lobn5	C	10	0.7682	51.73
halleri	Lobn5	C	13	0.7708	51.1
halleri	Lobn5	C	16	0.7698	64.29
halleri	Lobn5	C	19	0.7826	35.71
halleri	Lobn5	C	2	0.7684	34.72
halleri	Lobn5	C	7	0.7016	13.45
halleri	Lobn5	D	11	0.7564	50.65
halleri	Lobn5	D	14	0.7752	47.36
halleri	Lobn5	D	17	0.774	38.6
halleri	Lobn5	D	20	0.778	52.17
halleri	Lobn5	D	3	0.7728	25.36
halleri	Lobn5	D	8	0.7614	55.37
halleri	Lobn6	B	1	0.7662	51.19
halleri	Lobn6	B	12	0.4764	66.27
halleri	Lobn6	B	15	0.721	62.99
halleri	Lobn6	B	18	0.7564	51.33
halleri	Lobn6	B	6	0.7416	18.75
halleri	Lobn6	B	9	0.4848	12.54
halleri	Lobn6	C	10	0.6854	12.43
halleri	Lobn6	C	13	0.7414	52.74
halleri	Lobn6	C	16	0.765	58.37
halleri	Lobn6	C	19	0.7752	66.84
halleri	Lobn6	C	2	0.7702	49.01
halleri	Lobn6	C	7	0.7734	19.36
halleri	Lobn6	D	11	0.5038	52.67
halleri	Lobn6	D	14	0.6706	61.75
halleri	Lobn6	D	17	0.4912	43.43
halleri	Lobn6	D	20	0.5772	54.04
halleri	Lobn6	D	3	0.6966	45.02
halleri	Lobn6	D	8	0.583	30.21
halleri	Nisu5	B	1	0.7734	55.34
halleri	Nisu5	B	12	0.7574	73.48
halleri	Nisu5	B	15	0.7702	61.29
halleri	Nisu5	B	18	0.7792	55.17
halleri	Nisu5	B	6	0.7534	16.3
halleri	Nisu5	B	9	0.5302	10.67
halleri	Nisu5	C	10	0.5662	12.32
halleri	Nisu5	C	13	0.4788	25.2
halleri	Nisu5	C	16	0.764	61.73
halleri	Nisu5	C	19	0.758	41.3
halleri	Nisu5	C	2	0.764	49.31
halleri	Nisu5	C	7	0.7726	19.86
halleri	Nisu5	D	11	0.7826	41.14
halleri	Nisu5	D	14	0.7946	30.15
halleri	Nisu5	D	17	0.7968	46.5
halleri	Nisu5	D	20	0.7916	45.33
halleri	Nisu5	D	3	0.7914	29.88
halleri	Nisu5	D	8	0.7102	48.32
halleri	Nisu6	B	1	0.7686	55.02
halleri	Nisu6	B	12	0.7754	48.71
halleri	Nisu6	B	15	0.7742	26.73
halleri	Nisu6	B	18	0.78	31.74
halleri	Nisu6	B	6	0.7666	20.02
halleri	Nisu6	B	9	0.6934	13.8
halleri	Nisu6	C	10	0.7494	49.37
halleri	Nisu6	C	13	0.7758	49.67
halleri	Nisu6	C	16	0.7654	48.38
halleri	Nisu6	C	19	0.78	23.74
halleri	Nisu6	C	2	0.7712	52.24
halleri	Nisu6	C	7	0.758	17.26
halleri	Nisu6	D	11	0.765	27.27
halleri	Nisu6	D	14	0.7538	14.26
halleri	Nisu6	D	17	0.7842	28.98
halleri	Nisu6	D	20	0.7842	36.29
halleri	Nisu6	D	3	0.7786	30.02
halleri	Nisu6	D	8	0.6844	11.39
halleri	Noss10	B	1	0.7828	51.92
halleri	Noss10	B	12	0.7656	43.97
halleri	Noss10	B	15	0.7634	33.34
halleri	Noss10	B	18	0.77	33.65
halleri	Noss10	B	6	0.7542	15.9
halleri	Noss10	B	9	0.751	64.48
halleri	Noss10	C	10	0.7848	-43.55
halleri	Noss10	C	13	0.7578	23.84
halleri	Noss10	C	16	0.786	60.18
halleri	Noss10	C	19	0.786	31.25
halleri	Noss10	C	2	0.783	45.57
halleri	Noss10	C	7	0.7272	13.43
halleri	Noss10	D	11	0.7652	58.2
halleri	Noss10	D	14	0.764	52.04
halleri	Noss10	D	17	0.7712	36.48
halleri	Noss10	D	20	0.7438	22.35
halleri	Noss10	D	3	0.7734	32.49
halleri	Noss10	D	8	0.732	54.09
halleri	Prev6	B	1	0.7668	56.3
halleri	Prev6	B	12	0.7686	15.24
halleri	Prev6	B	15	0.581	10.91
halleri	Prev6	B	18	0	61.51
halleri	Prev6	B	6	0.7798	32.58
halleri	Prev6	B	9	0.7818	22.15
halleri	Prev6	C	10	0.7496	24.89
halleri	Prev6	C	13	0.7146	16.44
halleri	Prev6	C	16	0.4382	11.25
halleri	Prev6	C	19	0.2392	70.36
halleri	Prev6	C	2	0.765	61.92
halleri	Prev6	C	7	0.758	34.5
halleri	Prev6	D	11	0.5992	97.43
halleri	Prev6	D	14	0.578	93.13
halleri	Prev6	D	17	0.4862	75.43
halleri	Prev6	D	20	0.5834	59.17
halleri	Prev6	D	3	0.6338	53.4
halleri	Prev6	D	8	0.5686	95.03
halleri	Wall10	B	1	0.735	52.49
halleri	Wall10	B	12	0.7248	79.73
halleri	Wall10	B	15	0.756	98.58
halleri	Wall10	B	18	0.774	93.46
halleri	Wall10	B	6	0.7582	25.93
halleri	Wall10	B	9	0.6564	16.13
halleri	Wall10	C	10	0.757	44.03
halleri	Wall10	C	13	0.7726	86.14
halleri	Wall10	C	16	0.7746	62.13
halleri	Wall10	C	19	0.7726	41.46
halleri	Wall10	C	2	0.7736	48.27
halleri	Wall10	C	7	0.7522	18.85
halleri	Wall10	D	11	0.7392	37.67
halleri	Wall10	D	14	0.7672	42.4
halleri	Wall10	D	17	0.7608	52.63
halleri	Wall10	D	20	0.7682	53.91
halleri	Wall10	D	3	0.7866	34.82
halleri	Wall10	D	8	0.6974	16.2
halleri	Wall7	B	1	0.7738	47.35
halleri	Wall7	B	12	0.7684	65.55
halleri	Wall7	B	15	0.777	75.76
halleri	Wall7	B	18	0.7656	86.47
halleri	Wall7	B	6	0.7112	15.59
halleri	Wall7	B	9	0.6044	43.13
halleri	Wall7	C	10	0.7458	66.62
halleri	Wall7	C	13	0.7574	54.73
halleri	Wall7	C	16	0.758	71.55
halleri	Wall7	C	19	0.7534	70.94
halleri	Wall7	C	2	0.7644	41.36
halleri	Wall7	C	7	0.5848	13.69
halleri	Wall7	D	11	0.7676	68.26
halleri	Wall7	D	14	0.7726	35.96
halleri	Wall7	D	17	0.7788	38.59
halleri	Wall7	D	20	0.7628	64.34
halleri	Wall7	D	3	0.7722	27.79
halleri	Wall7	D	8	0.7504	-14.54
lyrata	HAS.101c	B	1	0.7734	58.34
lyrata	HAS.101c	B	12	0.718	28.43
lyrata	HAS.101c	B	15	0.4556	23.93
lyrata	HAS.101c	B	18	0.743	48.57
lyrata	HAS.101c	B	6	0.7644	39.7
lyrata	HAS.101c	B	9	0.7384	33.62
lyrata	HAS.101c	C	10	0.7828	18.51
lyrata	HAS.101c	C	13	0.7604	13.06
lyrata	HAS.101c	C	16	0.6444	9.59
lyrata	HAS.101c	C	19	0.1442	46.36
lyrata	HAS.101c	C	2	0.78	52.74
lyrata	HAS.101c	C	7	0.779	27.49
lyrata	HAS.101c	D	11	0.7796	18.34
lyrata	HAS.101c	D	14	0.7824	12.87
lyrata	HAS.101c	D	17	0.737	9.22
lyrata	HAS.101c	D	20	0.3186	7.22
lyrata	HAS.101c	D	3	0.7746	45.37
lyrata	HAS.101c	D	8	0.7892	26.49
lyrata	HAS.114a	B	1	0.7778	60.26
lyrata	HAS.114a	B	12	0.782	20.17
lyrata	HAS.114a	B	15	0.778	14.58
lyrata	HAS.114a	B	18	0.7456	10.5
lyrata	HAS.114a	B	6	0.7798	36.81
lyrata	HAS.114a	B	9	0.7876	27.56
lyrata	HAS.114a	C	10	0.8036	22.22
lyrata	HAS.114a	C	13	0.7944	15.18
lyrata	HAS.114a	C	16	0.686	11.05
lyrata	HAS.114a	C	19	0.793	42.6
lyrata	HAS.114a	C	2	0.8046	58.37
lyrata	HAS.114a	C	7	0.8022	32.52
lyrata	HAS.114a	D	11	0.777	16.02
lyrata	HAS.114a	D	14	0.5862	11.74
lyrata	HAS.114a	D	17	0.7872	56.69
lyrata	HAS.114a	D	20	0.7906	43.16
lyrata	HAS.114a	D	3	0.7918	45.2
lyrata	HAS.114a	D	8	0.8006	24.18
lyrata	HAS.120	B	1	0.5336	52.38
lyrata	HAS.120	B	12	0	NA
lyrata	HAS.120	B	15	0	NA
lyrata	HAS.120	B	18	0	NA
lyrata	HAS.120	B	6	0	37.1
lyrata	HAS.120	B	9	0.1122	30.48
lyrata	HAS.120	C	10	0.8018	17.31
lyrata	HAS.120	C	13	0.7712	12.32
lyrata	HAS.120	C	16	0.777	44.08
lyrata	HAS.120	C	19	0.801	52.9
lyrata	HAS.120	C	2	0.8014	50.17
lyrata	HAS.120	C	7	0.803	26.36
lyrata	HAS.120	D	11	0.7838	13.75
lyrata	HAS.120	D	14	0.6408	9.82
lyrata	HAS.120	D	17	0.0156	21.15
lyrata	HAS.120	D	20	0	70.97
lyrata	HAS.120	D	3	0.7854	41.5
lyrata	HAS.120	D	8	0.7878	20.49
lyrata	HAS.122c	B	1	0.7688	57.66
lyrata	HAS.122c	B	12	0.789	20.58
lyrata	HAS.122c	B	15	0.812	15.14
lyrata	HAS.122c	B	18	0.7824	11.19
lyrata	HAS.122c	B	6	0.7832	35.44
lyrata	HAS.122c	B	9	0.7772	27.37
lyrata	HAS.122c	C	10	0.7998	19.75
lyrata	HAS.122c	C	13	0.6242	14.05
lyrata	HAS.122c	C	16	0.7768	48.18
lyrata	HAS.122c	C	19	0.7792	61.09
lyrata	HAS.122c	C	2	0.779	50.41
lyrata	HAS.122c	C	7	0.7768	28.86
lyrata	HAS.122c	D	11	0.7814	18.83
lyrata	HAS.122c	D	14	0.7954	15.31
lyrata	HAS.122c	D	17	0.7636	10.61
lyrata	HAS.122c	D	20	0.7828	32.88
lyrata	HAS.122c	D	3	0.7178	47.18
lyrata	HAS.122c	D	8	0.7716	27.08
lyrata	HAS.166b	B	1	0.7888	61.18
lyrata	HAS.166b	B	12	0.7924	18.87
lyrata	HAS.166b	B	15	0.7774	13.63
lyrata	HAS.166b	B	18	0.7792	41.24
lyrata	HAS.166b	B	6	0.7912	39.46
lyrata	HAS.166b	B	9	0.789	28.4
lyrata	HAS.166b	C	10	0.7524	13.53
lyrata	HAS.166b	C	13	0.781	52.79
lyrata	HAS.166b	C	16	0.7742	32.03
lyrata	HAS.166b	C	19	0.7822	19.49
lyrata	HAS.166b	C	2	0.7742	50.62
lyrata	HAS.166b	C	7	0.7736	18.9
lyrata	HAS.166b	D	11	0.7884	24.37
lyrata	HAS.166b	D	14	0.7896	18.26
lyrata	HAS.166b	D	17	0.779	13.95
lyrata	HAS.166b	D	20	0.6612	11.09
lyrata	HAS.166b	D	3	0.7806	47.86
lyrata	HAS.166b	D	8	0.7916	30.22
lyrata	LF10	B	1	0.7748	60.85
lyrata	LF10	B	12	0.7856	16.52
lyrata	LF10	B	15	0.681	11.66
lyrata	LF10	B	18	0.1994	8.68
lyrata	LF10	B	6	0.7696	35.36
lyrata	LF10	B	9	0.7788	24.24
lyrata	LF10	C	10	0.7914	19.07
lyrata	LF10	C	13	0.7314	12.75
lyrata	LF10	C	16	0.4388	8.99
lyrata	LF10	C	19	0.5172	49.45
lyrata	LF10	C	2	0.7898	55.36
lyrata	LF10	C	7	0.7858	27.34
lyrata	LF10	D	11	0.3986	27.16
lyrata	LF10	D	14	0.62	43.89
lyrata	LF10	D	17	0.6132	57.43
lyrata	LF10	D	20	0.76	44.94
lyrata	LF10	D	3	0.7792	50.96
lyrata	LF10	D	8	0.7228	33.54
lyrata	LF2	B	1	0.7664	55.67
lyrata	LF2	B	12	0.7808	19.65
lyrata	LF2	B	15	0.7696	14.01
lyrata	LF2	B	18	0.7528	9.5
lyrata	LF2	B	6	0.7596	35.91
lyrata	LF2	B	9	0.7778	27.15
lyrata	LF2	C	10	0.1288	28.38
lyrata	LF2	C	13	0.5872	41.72
lyrata	LF2	C	16	0.7554	60.22
lyrata	LF2	C	19	0.7574	71.92
lyrata	LF2	C	2	0.724	50.8
lyrata	LF2	C	7	0.602	34.83
lyrata	LF2	D	11	0.7908	24.4
lyrata	LF2	D	14	0.7884	17.77
lyrata	LF2	D	17	0.7884	12.95
lyrata	LF2	D	20	0.5952	8.98
lyrata	LF2	D	3	0.7962	47.88
lyrata	LF2	D	8	0.8	32.53
lyrata	MN47	B	1	0.7668	57.1
lyrata	MN47	B	12	0.7694	11.99
lyrata	MN47	B	15	0.5618	8.46
lyrata	MN47	B	18	0.7768	25.89
lyrata	MN47	B	6	0.7764	30.25
lyrata	MN47	B	9	0.7726	17.85
lyrata	MN47	C	10	0.7656	14.03
lyrata	MN47	C	13	0.64	9.76
lyrata	MN47	C	16	0.7656	35.14
lyrata	MN47	C	19	0.769	24.84
lyrata	MN47	C	2	0.7756	50.91
lyrata	MN47	C	7	0.7738	21.92
lyrata	MN47	D	11	0.7714	16.01
lyrata	MN47	D	14	0.727	11.82
lyrata	MN47	D	17	0.782	41.43
lyrata	MN47	D	20	0.7798	77.63
lyrata	MN47	D	3	0.782	43.57
lyrata	MN47	D	8	0.7848	23.93
lyrata	NT12	B	1	0.7642	55.41
lyrata	NT12	B	12	0.7866	16.47
lyrata	NT12	B	15	0.7308	6557.84
lyrata	NT12	B	18	0.7618	39.82
lyrata	NT12	B	6	0.7784	33.65
lyrata	NT12	B	9	0.7804	23.75
lyrata	NT12	C	10	0.7822	19.71
lyrata	NT12	C	13	0.7548	13.58
lyrata	NT12	C	16	0.4688	10.39
lyrata	NT12	C	19	0.7752	66.37
lyrata	NT12	C	2	0.7772	52.67
lyrata	NT12	C	7	0.776	29.75
lyrata	NT12	D	11	0.7362	12.98
lyrata	NT12	D	14	0.2138	9.46
lyrata	NT12	D	17	0	53.49
lyrata	NT12	D	20	0.1248	62.55
lyrata	NT12	D	3	0.767	41.58
lyrata	NT12	D	8	0.787	19.09
lyrata	Plech.Rock79b	B	1	0.7674	50.88
lyrata	Plech.Rock79b	B	12	0.7534	33.06
lyrata	Plech.Rock79b	B	15	0.7596	19.11
lyrata	Plech.Rock79b	B	18	0.7522	40.24
lyrata	Plech.Rock79b	B	6	0.773	18.84
lyrata	Plech.Rock79b	B	9	0.713	12.69
lyrata	Plech.Rock79b	C	10	0.774	24.51
lyrata	Plech.Rock79b	C	13	0.7726	17.2
lyrata	Plech.Rock79b	C	16	0.7424	12.54
lyrata	Plech.Rock79b	C	19	0.753	43.66
lyrata	Plech.Rock79b	C	2	0.7678	54.51
lyrata	Plech.Rock79b	C	7	0.768	32.49
lyrata	Plech.Rock79b	D	11	0.7442	55.65
lyrata	Plech.Rock79b	D	14	0.771	36.04
lyrata	Plech.Rock79b	D	17	0.7752	20.41
lyrata	Plech.Rock79b	D	20	0.7674	58.29
lyrata	Plech.Rock79b	D	3	0.7858	37.36
lyrata	Plech.Rock79b	D	8	0.7744	16.79
lyrata	Plech61.2a	B	1	0.773	58.46
lyrata	Plech61.2a	B	12	0.7878	21.24
lyrata	Plech61.2a	B	15	0.7938	15.29
lyrata	Plech61.2a	B	18	0.6668	11.12
lyrata	Plech61.2a	B	6	0.7784	38.64
lyrata	Plech61.2a	B	9	0.7656	29.52
lyrata	Plech61.2a	C	10	0.7298	28.7
lyrata	Plech61.2a	C	13	0.727	22.9
lyrata	Plech61.2a	C	16	0.7472	61.15
lyrata	Plech61.2a	C	19	0.7778	48.79
lyrata	Plech61.2a	C	2	0.776	55.06
lyrata	Plech61.2a	C	7	0.7732	35.08
lyrata	Plech61.2a	D	11	0.5542	76.29
lyrata	Plech61.2a	D	14	0.6948	58.31
lyrata	Plech61.2a	D	17	0.7252	70.62
lyrata	Plech61.2a	D	20	0.6946	59.25
lyrata	Plech61.2a	D	3	0.7408	42.84
lyrata	Plech61.2a	D	8	0.5458	29.73
lyrata	Plech61.4a	B	1	0.7906	60.1
lyrata	Plech61.4a	B	12	0.7178	12.46
lyrata	Plech61.4a	B	15	0.7862	47.57
lyrata	Plech61.4a	B	18	0.7946	68.36
lyrata	Plech61.4a	B	6	0.8038	29.77
lyrata	Plech61.4a	B	9	0.7888	17.63
lyrata	Plech61.4a	C	10	0.7874	17.96
lyrata	Plech61.4a	C	13	0.7396	12.24
lyrata	Plech61.4a	C	16	0.4392	8.33
lyrata	Plech61.4a	C	19	0.0294	37.32
lyrata	Plech61.4a	C	2	0.7886	50.28
lyrata	Plech61.4a	C	7	0.7866	26.92
lyrata	Plech61.4a	D	11	0.7552	15.76
lyrata	Plech61.4a	D	14	0.776	37.23
lyrata	Plech61.4a	D	17	0.792	50.91
lyrata	Plech61.4a	D	20	0.8026	56.73
lyrata	Plech61.4a	D	3	0.7966	41.04
lyrata	Plech61.4a	D	8	0.7886	21.78
lyrata	Plech61.a19	B	1	0.7958	53.3
lyrata	Plech61.a19	B	12	0.7806	13.05
lyrata	Plech61.a19	B	15	0.7992	42.17
lyrata	Plech61.a19	B	18	0.7896	24.98
lyrata	Plech61.a19	B	6	0.8098	29.15
lyrata	Plech61.a19	B	9	0.801	18.97
lyrata	Plech61.a19	C	10	0.737	27.78
lyrata	Plech61.a19	C	13	0.747	13.94
lyrata	Plech61.a19	C	16	0.7664	67.75
lyrata	Plech61.a19	C	19	0.7752	50.04
lyrata	Plech61.a19	C	2	0.7752	51.08
lyrata	Plech61.a19	C	7	0.7528	34.41
lyrata	Plech61.a19	D	11	0.7542	62.73
lyrata	Plech61.a19	D	14	0.7628	45.9
lyrata	Plech61.a19	D	17	0.7748	64.09
lyrata	Plech61.a19	D	20	0.7622	61.42
lyrata	Plech61.a19	D	3	0.7452	46.84
lyrata	Plech61.a19	D	8	0.5986	32.52
lyrata	Plech73.3a	B	1	0.7916	60.35
lyrata	Plech73.3a	B	12	0.7744	17.32
lyrata	Plech73.3a	B	15	0.5488	6637.79
lyrata	Plech73.3a	B	18	0.7798	46.48
lyrata	Plech73.3a	B	6	0.7908	35.97
lyrata	Plech73.3a	B	9	0.7896	24.56
lyrata	Plech73.3a	C	10	0.7734	19.34
lyrata	Plech73.3a	C	13	0.727	48.77
lyrata	Plech73.3a	C	16	0.7562	40.26
lyrata	Plech73.3a	C	19	0.7756	27.3
lyrata	Plech73.3a	C	2	0.77	48.6
lyrata	Plech73.3a	C	7	0.7772	28.31
lyrata	Plech73.3a	D	11	0.7712	14.9
lyrata	Plech73.3a	D	14	0.706	10.29
lyrata	Plech73.3a	D	17	0.7826	59.22
lyrata	Plech73.3a	D	20	0.7852	41.25
lyrata	Plech73.3a	D	3	0.7744	45.7
lyrata	Plech73.3a	D	8	0.7902	10.86
lyrata	Plech85.1a	B	1	0.7752	54.89
lyrata	Plech85.1a	B	12	0.7292	13.11
lyrata	Plech85.1a	B	15	0.7632	62.08
lyrata	Plech85.1a	B	18	0.769	58.62
lyrata	Plech85.1a	B	6	0.7782	28.55
lyrata	Plech85.1a	B	9	0.766	18.6
lyrata	Plech85.1a	C	10	0.7424	14.57
lyrata	Plech85.1a	C	13	0.7658	28.29
lyrata	Plech85.1a	C	16	0.7744	47.95
lyrata	Plech85.1a	C	19	0.7746	55.2
lyrata	Plech85.1a	C	2	0.7634	49.09
lyrata	Plech85.1a	C	7	0.7574	21.15
lyrata	Plech85.1a	D	11	0.758	16.07
lyrata	Plech85.1a	D	14	0.7284	11.37
lyrata	Plech85.1a	D	17	0.7418	31.78
lyrata	Plech85.1a	D	20	0.7634	41.14
lyrata	Plech85.1a	D	3	0.7732	46.4
lyrata	Plech85.1a	D	8	0.7774	23.69
lyrata	Plech91.4a	B	1	0.7776	56.99
lyrata	Plech91.4a	B	12	0.7784	15.46
lyrata	Plech91.4a	B	15	0.7706	36.29
lyrata	Plech91.4a	B	18	0.7902	24.29
lyrata	Plech91.4a	B	6	0.776	34.5
lyrata	Plech91.4a	B	9	0.784	22.64
lyrata	Plech91.4a	C	10	0.7838	19.91
lyrata	Plech91.4a	C	13	0.75	13.64
lyrata	Plech91.4a	C	16	0.7624	38.45
lyrata	Plech91.4a	C	19	0.7818	29.08
lyrata	Plech91.4a	C	2	0.7834	54.75
lyrata	Plech91.4a	C	7	0.7812	29.34
lyrata	Plech91.4a	D	11	0.7714	18.73
lyrata	Plech91.4a	D	14	0.767	13.29
lyrata	Plech91.4a	D	17	0.6656	9.45
lyrata	Plech91.4a	D	20	0.096	47.19
lyrata	Plech91.4a	D	3	0.7742	48.66
lyrata	Plech91.4a	D	8	0.7782	27.24
lyrata	Plech92.2a	B	1	0.7576	53.65
lyrata	Plech92.2a	B	12	0.7642	57.02
lyrata	Plech92.2a	B	15	0.77	41.29
lyrata	Plech92.2a	B	18	0.77	31.26
lyrata	Plech92.2a	B	6	0.7616	26.36
lyrata	Plech92.2a	B	9	0.7364	17.05
lyrata	Plech92.2a	C	10	0.7298	15.03
lyrata	Plech92.2a	C	13	0.7714	42.25
lyrata	Plech92.2a	C	16	0.7716	29.88
lyrata	Plech92.2a	C	19	0.7744	22.38
lyrata	Plech92.2a	C	2	0.7652	56.11
lyrata	Plech92.2a	C	7	0.7714	22.45
lyrata	Plech92.2a	D	11	0.7498	15.69
lyrata	Plech92.2a	D	14	0.645	10.71
lyrata	Plech92.2a	D	17	0.0354	31.33
lyrata	Plech92.2a	D	20	0	60.18
lyrata	Plech92.2a	D	3	0.7688	44.42
lyrata	Plech92.2a	D	8	0.7762	24.1
lyrata	PlechC3	B	1	0.7772	57.42
lyrata	PlechC3	B	12	0.7738	17.61
lyrata	PlechC3	B	15	0.724	12.76
lyrata	PlechC3	B	18	0.3068	9.55
lyrata	PlechC3	B	6	0.787	35.89
lyrata	PlechC3	B	9	0.7784	25.58
lyrata	PlechC3	C	10	0.7806	18.65
lyrata	PlechC3	C	13	0.75	12.95
lyrata	PlechC3	C	16	0.5944	9.23
lyrata	PlechC3	C	19	0.1728	56.11
lyrata	PlechC3	C	2	0.784	51.54
lyrata	PlechC3	C	7	0.7854	26.63
lyrata	PlechC3	D	11	0.754	15.76
lyrata	PlechC3	D	14	0.648	10.84
lyrata	PlechC3	D	17	0.202	34.86
lyrata	PlechC3	D	20	0	59.86
lyrata	PlechC3	D	3	0.7654	44.5
lyrata	PlechC3	D	8	0.7794	23.56
lyrata	SB12	B	1	0.7826	50.15
lyrata	SB12	B	12	0.7738	46.73
lyrata	SB12	B	15	0.7808	31.44
lyrata	SB12	B	18	0.7862	34.32
lyrata	SB12	B	6	0.7874	25.54
lyrata	SB12	B	9	0.769	17.03
lyrata	SB12	C	10	0.7742	11.6
lyrata	SB12	C	13	0.6552	6.76
lyrata	SB12	C	16	0.7644	24.2
lyrata	SB12	C	19	0.7776	14.3
lyrata	SB12	C	2	0.7878	51.05
lyrata	SB12	C	7	0.783	19.83
lyrata	SB12	D	11	0.746	14.24
lyrata	SB12	D	14	0.752	36.14
lyrata	SB12	D	17	0.7786	48.76
lyrata	SB12	D	20	0.7794	50.34
lyrata	SB12	D	3	0.7786	41.3
lyrata	SB12	D	8	0.7886	21.2
lyrata	Sky	B	1	0.776	60.41
lyrata	Sky	B	12	0.7964	22.43
lyrata	Sky	B	15	0.793	16.28
lyrata	Sky	B	18	0.7442	12.24
lyrata	Sky	B	6	0.7866	39.12
lyrata	Sky	B	9	0.7938	29.3
lyrata	Sky	C	10	0.8108	24.36
lyrata	Sky	C	13	0.788	16.1
lyrata	Sky	C	16	0.5978	10.88
lyrata	Sky	C	19	0.2802	49.87
lyrata	Sky	C	2	0.8102	60.83
lyrata	Sky	C	7	0.8148	35.16
lyrata	Sky	D	11	0.761	25.11
lyrata	Sky	D	14	0.7296	20.28
lyrata	Sky	D	17	0.44	15.93
lyrata	Sky	D	20	0.093	52.45
lyrata	Sky	D	3	0.6484	45.21
lyrata	Sky	D	8	0.7846	31.12
lyrata	Tannenberg1	B	1	0.7848	50.54
lyrata	Tannenberg1	B	12	0.7808	16.9
lyrata	Tannenberg1	B	15	0.7364	12.66
lyrata	Tannenberg1	B	18	0.767	41.97
lyrata	Tannenberg1	B	6	0.7892	29.93
lyrata	Tannenberg1	B	9	0.7864	23.25
lyrata	Tannenberg1	C	10	0.723	13.81
lyrata	Tannenberg1	C	13	0.7796	42.07
lyrata	Tannenberg1	C	16	0.786	48.17
lyrata	Tannenberg1	C	19	0.7926	27.73
lyrata	Tannenberg1	C	2	0.7882	48.68
lyrata	Tannenberg1	C	7	0.777	19.89
lyrata	Tannenberg1	D	11	0.7552	11.86
lyrata	Tannenberg1	D	14	0.7482	54.22
lyrata	Tannenberg1	D	17	0.7844	32.98
lyrata	Tannenberg1	D	20	0.787	44.72
lyrata	Tannenberg1	D	3	0.7754	41.08
lyrata	Tannenberg1	D	8	0.7816	18.07
lyrata	VOS	B	1	0.7938	57.76
lyrata	VOS	B	12	0.696	24.47
lyrata	VOS	B	15	0.3988	11.21
lyrata	VOS	B	18	0.7556	48.74
lyrata	VOS	B	6	0.7882	38.71
lyrata	VOS	B	9	0.7562	30.45
lyrata	VOS	C	10	0.7716	29.56
lyrata	VOS	C	13	0.7712	23.13
lyrata	VOS	C	16	0.7428	17.8
lyrata	VOS	C	19	0.7108	13.86
lyrata	VOS	C	2	0.7612	55.24
lyrata	VOS	C	7	0.765	36.9
lyrata	VOS	D	11	0.7508	12.87
lyrata	VOS	D	14	0.766	38.74
lyrata	VOS	D	17	0.7886	46.01
lyrata	VOS	D	20	0.7848	32.03
lyrata	VOS	D	3	0.788	42.49
lyrata	VOS	D	8	0.7934	20.04
thaliana	Amu0	B	1	0.7816	55.02
thaliana	Amu0	B	12	0.787	17.93
thaliana	Amu0	B	15	0.776	12.77
thaliana	Amu0	B	18	0.5076	9.3
thaliana	Amu0	B	6	0.7812	35.16
thaliana	Amu0	B	9	0.7764	25.59
thaliana	Amu0	C	10	0.788	19.87
thaliana	Amu0	C	13	0.7614	13
thaliana	Amu0	C	16	0.6764	9.3
thaliana	Amu0	C	19	0	45.87
thaliana	Amu0	C	2	0.7804	52.96
thaliana	Amu0	C	7	0.7738	30.34
thaliana	Amu0	D	11	0.7836	20.72
thaliana	Amu0	D	14	0.785	14.09
thaliana	Amu0	D	17	0.694	10.14
thaliana	Amu0	D	20	0	7.83
thaliana	Amu0	D	3	0.7846	48.54
thaliana	Amu0	D	8	0.7894	31
thaliana	Col.FRI	B	1	0.7716	59.8
thaliana	Col.FRI	B	12	0.7828	16.56
thaliana	Col.FRI	B	15	0.6454	11.09
thaliana	Col.FRI	B	18	0.061	8.03
thaliana	Col.FRI	B	6	0.7644	35.98
thaliana	Col.FRI	B	9	0.7792	25.31
thaliana	Col.FRI	C	10	0.7952	18.76
thaliana	Col.FRI	C	13	0.772	12.93
thaliana	Col.FRI	C	16	0.4068	9.48
thaliana	Col.FRI	C	19	0.0276	41.24
thaliana	Col.FRI	C	2	0.7928	50.72
thaliana	Col.FRI	C	7	0.7938	29
thaliana	Col.FRI	D	11	0.774	13.46
thaliana	Col.FRI	D	14	0.5826	9.02
thaliana	Col.FRI	D	17	0	28.85
thaliana	Col.FRI	D	20	0	43.27
thaliana	Col.FRI	D	3	0.7792	45.44
thaliana	Col.FRI	D	8	0.7856	20.76
thaliana	Coy0	B	1	0.73	51.92
thaliana	Coy0	B	12	0.7784	15.9
thaliana	Coy0	B	15	0.7584	10.96
thaliana	Coy0	B	18	0.4488	7.7
thaliana	Coy0	B	6	0.7642	33.5
thaliana	Coy0	B	9	0.7726	24.43
thaliana	Coy0	C	10	0.776	23.66
thaliana	Coy0	C	13	0.785	15.32
thaliana	Coy0	C	16	0.7536	10.24
thaliana	Coy0	C	19	0.7688	11.43
thaliana	Coy0	C	2	0.7632	59.14
thaliana	Coy0	C	7	0.7802	33.85
thaliana	Coy0	D	11	0.7788	18.32
thaliana	Coy0	D	14	0.7668	12.7
thaliana	Coy0	D	17	0.412	9.05
thaliana	Coy0	D	20	0	6.88
thaliana	Coy0	D	3	0.77	48.07
thaliana	Coy0	D	8	0.7754	28.43
thaliana	Gud3	B	1	0.767	59.04
thaliana	Gud3	B	12	0.774	18.41
thaliana	Gud3	B	15	0.7654	12.26
thaliana	Gud3	B	18	0.6436	8.43
thaliana	Gud3	B	6	0.7638	36.96
thaliana	Gud3	B	9	0.771	27.54
thaliana	Gud3	C	10	0.7758	20.96
thaliana	Gud3	C	13	0.7658	14.26
thaliana	Gud3	C	16	0.5886	10.19
thaliana	Gud3	C	19	0	39.6
thaliana	Gud3	C	2	0.774	53.47
thaliana	Gud3	C	7	0.7532	30.19
thaliana	Gud3	D	11	0.7762	23.03
thaliana	Gud3	D	14	0.7872	16.28
thaliana	Gud3	D	17	0.762	11.4
thaliana	Gud3	D	20	0.1586	8.11
thaliana	Gud3	D	3	0.7812	49.37
thaliana	Gud3	D	8	0.7978	31.81
thaliana	Hec0	B	1	0.7596	57.76
thaliana	Hec0	B	12	0.7828	18.7
thaliana	Hec0	B	15	0.7816	13.09
thaliana	Hec0	B	18	0.7448	9.21
thaliana	Hec0	B	6	0.7694	36.35
thaliana	Hec0	B	9	0.7692	26.39
thaliana	Hec0	C	10	0.7696	26.08
thaliana	Hec0	C	13	0.739	20.95
thaliana	Hec0	C	16	0.7236	16.91
thaliana	Hec0	C	19	0.1748	13.97
thaliana	Hec0	C	2	0.7752	53.66
thaliana	Hec0	C	7	0.7682	33.68
thaliana	Hec0	D	11	0.7808	18.74
thaliana	Hec0	D	14	0.7794	13.36
thaliana	Hec0	D	17	0.7006	9.65
thaliana	Hec0	D	20	0.0212	7.52
thaliana	Hec0	D	3	0.7794	44.36
thaliana	Hec0	D	8	0.7926	26.17
thaliana	Hue3	B	1	0.7686	61.41
thaliana	Hue3	B	12	0.7826	16.34
thaliana	Hue3	B	15	0.666	20.14
thaliana	Hue3	B	18	0.0358	8.77
thaliana	Hue3	B	6	0.7854	35.41
thaliana	Hue3	B	9	0.7824	22.6
thaliana	Hue3	C	10	0.7804	22.23
thaliana	Hue3	C	13	0.7848	14.93
thaliana	Hue3	C	16	0.6154	10.53
thaliana	Hue3	C	19	0.0828	8.01
thaliana	Hue3	C	2	0.7726	54.76
thaliana	Hue3	C	7	0.7858	30.9
thaliana	Hue3	D	11	0.7854	19.17
thaliana	Hue3	D	14	0.773	13.47
thaliana	Hue3	D	17	0.5492	10.02
thaliana	Hue3	D	20	0	33.14
thaliana	Hue3	D	3	0.7818	48.57
thaliana	Hue3	D	8	0.7908	28.89
thaliana	IP.Ara4	B	1	0.7732	55.7
thaliana	IP.Ara4	B	12	0.7892	19.39
thaliana	IP.Ara4	B	15	0.785	13.75
thaliana	IP.Ara4	B	18	0.7296	9.53
thaliana	IP.Ara4	B	6	0.781	35.54
thaliana	IP.Ara4	B	9	0.7796	26.18
thaliana	IP.Ara4	C	10	0.7854	23.65
thaliana	IP.Ara4	C	13	0.7902	15.69
thaliana	IP.Ara4	C	16	0.7374	10.96
thaliana	IP.Ara4	C	19	0.464	8.24
thaliana	IP.Ara4	C	2	0.7838	53.91
thaliana	IP.Ara4	C	7	0.7692	31.64
thaliana	IP.Ara4	D	11	0.7834	18.4
thaliana	IP.Ara4	D	14	0.783	12.9
thaliana	IP.Ara4	D	17	0.6792	9.24
thaliana	IP.Ara4	D	20	0	7.19
thaliana	IP.Ara4	D	3	0.7808	44.99
thaliana	IP.Ara4	D	8	0.7918	27.16
thaliana	IP.Cmo3	B	1	0.7778	59.06
thaliana	IP.Cmo3	B	12	0.7908	15.13
thaliana	IP.Cmo3	B	15	0.7396	10.73
thaliana	IP.Cmo3	B	18	0.0136	8
thaliana	IP.Cmo3	B	6	0.7834	33.82
thaliana	IP.Cmo3	B	9	0.785	22.92
thaliana	IP.Cmo3	C	10	0.7776	21.65
thaliana	IP.Cmo3	C	13	0.785	15.26
thaliana	IP.Cmo3	C	16	0.7432	11.24
thaliana	IP.Cmo3	C	19	0.0602	8.88
thaliana	IP.Cmo3	C	2	0.7722	52.39
thaliana	IP.Cmo3	C	7	0.7672	30.35
thaliana	IP.Cmo3	D	11	0.7748	19.33
thaliana	IP.Cmo3	D	14	0.7844	14.16
thaliana	IP.Cmo3	D	17	0.725	10.52
thaliana	IP.Cmo3	D	20	0	8.41
thaliana	IP.Cmo3	D	3	0.7764	43.83
thaliana	IP.Cmo3	D	8	0.7764	27.62
thaliana	IP.Hom4	B	1	0.782	59.69
thaliana	IP.Hom4	B	12	0.7912	22.83
thaliana	IP.Hom4	B	15	0.7924	15.63
thaliana	IP.Hom4	B	18	0.779	11.71
thaliana	IP.Hom4	B	6	0.7896	39.72
thaliana	IP.Hom4	B	9	0.7838	30.58
thaliana	IP.Hom4	C	10	0.7746	27.09
thaliana	IP.Hom4	C	13	0.7892	19.67
thaliana	IP.Hom4	C	16	0.7774	13.68
thaliana	IP.Hom4	C	19	0.7584	9.54
thaliana	IP.Hom4	C	2	0.7792	53.77
thaliana	IP.Hom4	C	7	0.7702	34.91
thaliana	IP.Hom4	D	11	0.7862	18.48
thaliana	IP.Hom4	D	14	0.7884	12.37
thaliana	IP.Hom4	D	17	0.6632	8.47
thaliana	IP.Hom4	D	20	0.05	6.26
thaliana	IP.Hom4	D	3	0.7868	45.58
thaliana	IP.Hom4	D	8	0.7986	27.88
thaliana	IP.Hoy0	B	1	0.7566	56.4
thaliana	IP.Hoy0	B	12	0.7716	15.87
thaliana	IP.Hoy0	B	15	0.708	10.94
thaliana	IP.Hoy0	B	18	0.0846	7.75
thaliana	IP.Hoy0	B	6	0.7678	34.89
thaliana	IP.Hoy0	B	9	0.7688	24.63
thaliana	IP.Hoy0	C	10	0.7736	23.3
thaliana	IP.Hoy0	C	13	0.778	15.73
thaliana	IP.Hoy0	C	16	0.7272	10.98
thaliana	IP.Hoy0	C	19	0.1728	8.55
thaliana	IP.Hoy0	C	2	0.7718	54.71
thaliana	IP.Hoy0	C	7	0.7758	32.33
thaliana	IP.Hoy0	D	11	0.7744	18.59
thaliana	IP.Hoy0	D	14	0.7726	13.23
thaliana	IP.Hoy0	D	17	0.6992	9.65
thaliana	IP.Hoy0	D	20	0.0446	7.31
thaliana	IP.Hoy0	D	3	0.7732	46.95
thaliana	IP.Hoy0	D	8	0.7826	28.14
thaliana	IP.Lab7	B	1	0.7922	57.01
thaliana	IP.Lab7	B	12	0.7966	20.41
thaliana	IP.Lab7	B	15	0.7964	14.77
thaliana	IP.Lab7	B	18	0.7828	10.97
thaliana	IP.Lab7	B	6	0.795	34.9
thaliana	IP.Lab7	B	9	0.7964	26.99
thaliana	IP.Lab7	C	10	0.7944	23.33
thaliana	IP.Lab7	C	13	0.7922	16.46
thaliana	IP.Lab7	C	16	0.7852	11.62
thaliana	IP.Lab7	C	19	0.5622	9.15
thaliana	IP.Lab7	C	2	0.7794	55.19
thaliana	IP.Lab7	C	7	0.7926	32.08
thaliana	IP.Lab7	D	11	0.787	19.71
thaliana	IP.Lab7	D	14	0.7978	13.28
thaliana	IP.Lab7	D	17	0.6254	9.44
thaliana	IP.Lab7	D	20	0.092	7.02
thaliana	IP.Lab7	D	3	0.7982	47.43
thaliana	IP.Lab7	D	8	0.8032	28.89
thaliana	Pdl0	B	1	0.7814	57.16
thaliana	Pdl0	B	12	0.786	14.96
thaliana	Pdl0	B	15	0.7282	10.72
thaliana	Pdl0	B	18	0.1242	8.27
thaliana	Pdl0	B	6	0.7878	32.24
thaliana	Pdl0	B	9	0.7934	21.34
thaliana	Pdl0	C	10	0.7898	17.16
thaliana	Pdl0	C	13	0.7396	12.69
thaliana	Pdl0	C	16	0.0722	7.28
thaliana	Pdl0	C	19	0	51.46
thaliana	Pdl0	C	2	0.7852	50.01
thaliana	Pdl0	C	7	0.7908	26.28
thaliana	Pdl0	D	11	0.7548	19.72
thaliana	Pdl0	D	14	0.779	13.69
thaliana	Pdl0	D	17	0.7118	9.56
thaliana	Pdl0	D	20	0.7846	52.79
thaliana	Pdl0	D	3	0.741	45.02
thaliana	Pdl0	D	8	0.7876	28.18
thaliana	Prd0	B	1	0.7514	59.7
thaliana	Prd0	B	12	0.79	18.6
thaliana	Prd0	B	15	0.7862	12.95
thaliana	Prd0	B	18	0.7176	9.12
thaliana	Prd0	B	6	0.7856	35.68
thaliana	Prd0	B	9	0.7916	26.34
thaliana	Prd0	C	10	0.7574	26.63
thaliana	Prd0	C	13	0.7764	18.87
thaliana	Prd0	C	16	0.7624	13.75
thaliana	Prd0	C	19	0.3996	10.62
thaliana	Prd0	C	2	0.7644	54.21
thaliana	Prd0	C	7	0.5922	36.02
thaliana	Prd0	D	11	0.76	23.97
thaliana	Prd0	D	14	0.7852	17.88
thaliana	Prd0	D	17	0.7848	13.71
thaliana	Prd0	D	20	0.6982	10.62
thaliana	Prd0	D	3	0.7774	50.69
thaliana	Prd0	D	8	0.784	32.54
thaliana	Som0	B	1	0.7706	59.13
thaliana	Som0	B	12	0.7774	13.02
thaliana	Som0	B	15	0.6332	8.85
thaliana	Som0	B	18	0	6.55
thaliana	Som0	B	6	0.7806	32.61
thaliana	Som0	B	9	0.7914	20.11
thaliana	Som0	C	10	0.782	19.95
thaliana	Som0	C	13	0.7662	13.79
thaliana	Som0	C	16	0.7508	10.03
thaliana	Som0	C	19	0.1102	7.42
thaliana	Som0	C	2	0.7904	53.72
thaliana	Som0	C	7	0.7904	30.38
thaliana	Som0	D	11	0.7696	19.47
thaliana	Som0	D	14	0.7568	13.8
thaliana	Som0	D	17	0.6604	9.96
thaliana	Som0	D	20	0	7.86
thaliana	Som0	D	3	0.7518	47.85
thaliana	Som0	D	8	0.7762	28.56
thaliana	Urd1	B	1	0.7654	52.32
thaliana	Urd1	B	12	0.7638	11.55
thaliana	Urd1	B	15	0.0778	7.69
thaliana	Urd1	B	18	0	33
thaliana	Urd1	B	6	0.7802	29.03
thaliana	Urd1	B	9	0.7766	18.24
thaliana	Urd1	C	10	0.7924	18.88
thaliana	Urd1	C	13	0.7776	13.1
thaliana	Urd1	C	16	0.522	9.8
thaliana	Urd1	C	19	0.0086	7.76
thaliana	Urd1	C	2	0.782	50.96
thaliana	Urd1	C	7	0.7908	28.27
thaliana	Urd1	D	11	0.7776	18.59
thaliana	Urd1	D	14	0.7596	12.58
thaliana	Urd1	D	17	0.4994	8.65
thaliana	Urd1	D	20	0.0248	20.16
thaliana	Urd1	D	3	0.7822	46.59
thaliana	Urd1	D	8	0.7898	28.27
thaliana	Val0	B	1	0.7642	60.93
thaliana	Val0	B	12	0.776	19.03
thaliana	Val0	B	15	0.7674	13.48
thaliana	Val0	B	18	0.6038	10.06
thaliana	Val0	B	6	0.773	38.58
thaliana	Val0	B	9	0.7726	27.37
thaliana	Val0	C	10	0.7732	23.19
thaliana	Val0	C	13	0.7834	16.49
thaliana	Val0	C	16	0.7706	11.99
thaliana	Val0	C	19	0.6568	8.86
thaliana	Val0	C	2	0.7764	50.55
thaliana	Val0	C	7	0.7762	31.98
thaliana	Val0	D	11	0.7836	21.49
thaliana	Val0	D	14	0.7882	15.21
thaliana	Val0	D	17	0.7588	10.57
thaliana	Val0	D	20	0	7.65
thaliana	Val0	D	3	0.7778	45.93
thaliana	Val0	D	8	0.7898	29.99

## Sheet: tolerated_wilting_duration_exp1
Experiment 1
species	accession	replicate	rewatering day after wilting	survivals
lyrata	LF2	1	3	0
lyrata	HAS.114a	1	3	1
halleri	Kowa7	1	3	1
lyrata	LF10	1	3	1
lyrata	Plech85.1a	1	3	1
lyrata	VOS	1	3	1
lyrata	Plech73.3a	1	3	1
halleri	hal2.2	1	3	0
lyrata	HAS.122c	1	3	1
lyrata	Plech92.2a	1	3	1
lyrata	Plech85.1a	2	4	1
lyrata	HAS.166b	1	3	1
halleri	Nisu5	1	3	1
halleri	Bara3	1	4	0
halleri	Wall10	1	3	1
halleri	Wall7	1	3	0
halleri	Lobn5	1	3	0
lyrata	Plech61.a19	1	3	1
halleri	Noss10	1	3	1
halleri	Bara4	1	3	1
lyrata	SB12	1	3	1
halleri	Kowa7	2	4	1
lyrata	Plech61.4a	1	3	1
lyrata	SB12	2	4	1
halleri	Nisu6	1	3	1
halleri	hal2.2	2	4	0
lyrata	HAS.166b	2	4	1
lyrata	LF10	2	4	0
halleri	Noss10	2	4	0
lyrata	Plech61.4a	2	4	1
lyrata	Plech73.3a	2	4	0
lyrata	HAS.114a	2	4	1
lyrata	Plech85.1a	3	5	1
lyrata	LF2	2	4	0
lyrata	HAS.122c	2	4	1
halleri	Bara4	2	4	0
lyrata	Sky	1	3	1
lyrata	Plech85.1a	4	6	1
lyrata	VOS	2	4	1
lyrata	HAS.122c	3	5	1
lyrata	MN47	1	3	1
lyrata	Sky	2	4	1
lyrata	Tannenberg1	1	3	1
lyrata	LF10	3	5	1
lyrata	HAS.166b	3	5	1
lyrata	Plech61.a19	2	4	1
lyrata	LF2	3	5	1
lyrata	HAS.166b	4	6	1
lyrata	Plech.Rock79b	1	3	1
lyrata	Plech73.3a	3	5	1
lyrata	MN47	2	4	1
lyrata	Plech92.2a	2	4	1
lyrata	SB12	3	5	1
lyrata	MN47	3	5	1
lyrata	Tannenberg1	2	4	0
lyrata	VOS	3	5	1
lyrata	VOS	4	6	1
halleri	Nisu5	2	4	1
lyrata	LF10	4	6	1
halleri	Lobn5	2	4	0
lyrata	Plech91.4a	1	4	1
halleri	Nisu5	3	3	0
lyrata	NT12	1	4	1
lyrata	Plech.Rock79b	2	4	1
halleri	Laut11	1	3	1
lyrata	Plech73.3a	4	6	0
halleri	Nisu6	2	4	0
lyrata	LF10	5	7	0
lyrata	VOS	5	7	1
lyrata	NT12	2	5	1
lyrata	Sky	3	5	1
halleri	Nisu6	3	5	0
halleri	Noss10	3	5	0
lyrata	Plech.Rock79b	3	5	1
lyrata	Plech61.4a	3	5	0
lyrata	SB12	4	6	1
halleri	Lobn5	3	5	0
halleri	Wall7	2	4	1
lyrata	Plech61.2a	1	3	1
lyrata	Plech61.2a	2	4	0
halleri	Laut11	2	4	0
lyrata	Plech92.2a	3	5	1
halleri	Nisu6	4	6	1
halleri	Nisu6	5	7	0
lyrata	Tannenberg1	3	5	1
halleri	Laut11	3	5	0
halleri	Wall7	3	5	0
halleri	Nisu5	4	6	0
lyrata	HAS.114a	3	5	1
halleri	Wall10	2	4	0
halleri	Bara4	3	5	0
halleri	Wall7	4	6	0
halleri	Bara3	2	5	0
lyrata	Plech61.a19	3	5	1
lyrata	Plech.Rock79b	4	6	1
lyrata	Plech61.2a	3	6	1
halleri	Laut11	4	6	0
lyrata	Tannenberg1	4	6	0
halleri	hal2.2	3	5	0
lyrata	MN47	4	6	0
lyrata	HAS.122c	4	6	1
halleri	Noss10	4	6	0
halleri	Bara4	4	6	0
lyrata	HAS.122c	5	7	0
lyrata	Plech61.a19	4	6	0
halleri	Nisu5	5	7	0
lyrata	Plech91.4a	2	5	1
lyrata	Plech85.1a	5	7	1
lyrata	HAS.114a	4	6	1
halleri	Wall10	3	5	0
halleri	Kowa7	3	5	1
halleri	Kowa7	4	6	1
halleri	Wall10	4	6	0
thaliana	Amu0	1	2	0
thaliana	Amu0	2	2	0
thaliana	Amu0	3	2	0
thaliana	Amu0	4	2	0
halleri	Bara3	1	2	0
halleri	Bara3	2	2	1
halleri	Bara3	3	2	1
halleri	Bara3	4	2	0
halleri	Bara3	5	2	1
halleri	Bara4	1	2	1
halleri	Bara4	2	2	1
halleri	Bara4	4	2	1
halleri	Bara4	5	2	1
thaliana	Col.FRI	1	2	1
thaliana	Col.FRI	2	2	0
thaliana	Col.FRI	3	2	0
thaliana	Col.FRI	4	2	0
thaliana	Coy0	1	2	0
thaliana	Coy0	2	2	0
thaliana	Coy0	3	2	1
thaliana	Coy0	4	2	0
thaliana	Coy0	5	2	0
thaliana	Gud3	1	2	0
thaliana	Gud3	2	2	0
thaliana	Gud3	3	2	0
thaliana	Gud3	4	2	0
thaliana	Gud3	5	2	0
halleri	hal2.2	1	2	0
halleri	hal2.2	2	2	1
halleri	hal2.2	3	2	1
halleri	hal2.2	4	2	1
halleri	hal2.2	5	2	1
lyrata	HAS.101c	1	2	1
lyrata	HAS.101c	2	2	1
lyrata	HAS.101c	4	2	1
lyrata	HAS.114a	1	2	1
lyrata	HAS.114a	2	2	1
lyrata	HAS.114a	3	2	1
lyrata	HAS.114a	4	2	1
lyrata	HAS.114a	5	2	1
lyrata	HAS.120	3	2	1
lyrata	HAS.120	4	2	0
lyrata	HAS.120	5	2	0
lyrata	HAS.122c	1	2	1
lyrata	HAS.122c	2	2	1
lyrata	HAS.122c	3	2	1
lyrata	HAS.122c	4	2	1
lyrata	HAS.166b	1	2	1
lyrata	HAS.166b	2	2	1
lyrata	HAS.166b	3	2	1
lyrata	HAS.166b	4	2	1
thaliana	Hec0	1	2	0
thaliana	Hec0	2	2	0
thaliana	Hec0	3	2	0
thaliana	Hec0	4	2	0
thaliana	Hue3	1	2	0
thaliana	Hue3	2	2	0
thaliana	Hue3	3	2	0
thaliana	Hue3	4	2	0
thaliana	Hue3	5	2	0
thaliana	IP.Ara4	1	2	0
thaliana	IP.Ara4	3	2	0
thaliana	IP.Ara4	4	2	0
thaliana	IP.Ara4	5	2	1
thaliana	IP.Cmo3	1	2	0
thaliana	IP.Cmo3	2	2	0
thaliana	IP.Cmo3	3	2	0
thaliana	IP.Cmo3	4	2	0
thaliana	IP.Hom4	3	2	0
thaliana	IP.Hom4	4	2	0
thaliana	IP.Hoy0	1	2	1
thaliana	IP.Hoy0	2	2	0
thaliana	IP.Hoy0	3	2	0
thaliana	IP.Hoy0	4	2	0
thaliana	IP.Hoy0	5	2	0
thaliana	IP.Lab7	1	2	0
thaliana	IP.Lab7	2	2	0
thaliana	IP.Lab7	3	2	0
thaliana	IP.Lab7	4	2	0
halleri	Kowa7	1	2	1
halleri	Kowa7	2	2	1
halleri	Kowa7	3	2	1
halleri	Kowa7	4	2	1
halleri	Kowa7	5	2	0
halleri	Laut11	1	2	1
halleri	Laut11	2	2	0
halleri	Laut11	3	2	1
halleri	Laut11	4	2	1
halleri	Laut11	5	2	1
lyrata	LF10	1	2	1
lyrata	LF10	2	2	1
lyrata	LF10	3	2	1
lyrata	LF10	4	2	1
lyrata	LF10	5	2	1
lyrata	LF2	1	2	0
lyrata	LF2	2	2	1
lyrata	LF2	3	2	1
lyrata	LF2	5	2	1
halleri	Lobn5	1	2	1
halleri	Lobn5	2	2	1
halleri	Lobn5	3	2	1
halleri	Lobn5	4	2	1
halleri	Lobn6	1	2	0
halleri	Lobn6	2	2	1
halleri	Lobn6	3	2	1
lyrata	MN47	1	2	1
lyrata	MN47	2	2	1
lyrata	MN47	3	2	1
lyrata	MN47	4	2	1
lyrata	MN47	5	2	1
halleri	Nisu5	1	2	1
halleri	Nisu5	2	2	1
halleri	Nisu5	3	2	1
halleri	Nisu5	4	2	1
halleri	Nisu5	5	2	1
halleri	Nisu6	1	2	1
halleri	Nisu6	2	2	1
halleri	Nisu6	3	2	1
halleri	Nisu6	4	2	1
halleri	Nisu6	5	2	1
halleri	Noss10	1	2	1
halleri	Noss10	2	2	1
halleri	Noss10	3	2	1
halleri	Noss10	4	2	1
lyrata	NT12	3	2	1
lyrata	NT12	4	2	1
thaliana	Pdl0	1	2	0
thaliana	Pdl0	2	2	0
thaliana	Pdl0	3	2	0
thaliana	Pdl0	4	2	1
lyrata	Plech.Rock79b	1	2	1
lyrata	Plech.Rock79b	2	2	1
lyrata	Plech.Rock79b	3	2	1
lyrata	Plech.Rock79b	4	2	1
lyrata	Plech.Rock79b	5	2	1
lyrata	Plech61.2a	1	2	1
lyrata	Plech61.2a	2	2	0
lyrata	Plech61.2a	3	2	1
lyrata	Plech61.2a	4	2	1
lyrata	Plech61.2a	5	2	1
lyrata	Plech61.4a	1	2	1
lyrata	Plech61.4a	2	2	1
lyrata	Plech61.4a	3	2	0
lyrata	Plech61.4a	4	2	1
lyrata	Plech61.4a	5	2	1
lyrata	Plech61.a19	1	2	0
lyrata	Plech61.a19	2	2	1
lyrata	Plech61.a19	3	2	1
lyrata	Plech61.a19	4	2	1
lyrata	Plech73.3a	1	2	1
lyrata	Plech73.3a	2	2	1
lyrata	Plech73.3a	3	2	1
lyrata	Plech73.3a	4	2	1
lyrata	Plech85.1a	1	2	1
lyrata	Plech85.1a	2	2	1
lyrata	Plech85.1a	3	2	1
lyrata	Plech85.1a	4	2	1
lyrata	Plech85.1a	5	2	1
lyrata	Plech91.4a	1	2	0
lyrata	Plech91.4a	2	2	1
lyrata	Plech91.4a	3	2	1
lyrata	Plech91.4a	4	2	0
lyrata	Plech92.2a	1	2	1
lyrata	Plech92.2a	2	2	1
lyrata	Plech92.2a	3	2	1
lyrata	Plech92.2a	5	2	0
lyrata	PlechC3	1	2	0
lyrata	PlechC3	4	2	0
lyrata	PlechC3	5	2	0
thaliana	Prd0	1	2	0
thaliana	Prd0	3	2	0
thaliana	Prd0	4	2	1
thaliana	Prd0	5	2	0
halleri	Prev6	1	2	0
halleri	Prev6	2	2	1
halleri	Prev6	3	2	0
halleri	Prev6	4	2	0
halleri	Prev6	5	2	1
lyrata	SB12	2	2	1
lyrata	SB12	3	2	1
lyrata	SB12	4	2	1
lyrata	SB12	5	2	0
lyrata	Sky	2	2	1
lyrata	Sky	3	2	1
thaliana	Som0	1	2	0
thaliana	Som0	2	2	0
thaliana	Som0	3	2	0
thaliana	Som0	4	2	0
thaliana	Som0	5	2	0
lyrata	Tannenberg1	1	2	1
lyrata	Tannenberg1	2	2	1
lyrata	Tannenberg1	3	2	1
lyrata	Tannenberg1	4	2	1
lyrata	Tannenberg1	5	2	1
thaliana	Urd1	1	2	0
thaliana	Urd1	2	2	0
thaliana	Urd1	3	2	0
thaliana	Urd1	4	2	0
thaliana	Urd1	5	2	0
thaliana	Val0	2	2	0
thaliana	Val0	3	2	0
thaliana	Val0	4	2	0
thaliana	Val0	5	2	0
lyrata	VOS	1	2	1
lyrata	VOS	2	2	1
lyrata	VOS	3	2	0
lyrata	VOS	4	2	1
lyrata	VOS	5	2	1
halleri	Wall10	1	2	1
halleri	Wall10	2	2	1
halleri	Wall10	3	2	1
halleri	Wall10	4	2	1
halleri	Wall7	1	2	1
halleri	Wall7	2	2	1
halleri	Wall7	3	2	1
halleri	Wall7	4	2	1
halleri	Wall7	5	2	1

## Sheet: leaf_thickness_over_time_exp2
Experiment 2
species	genotype	replicate	time [day]	leaf thickness[mm2]
lyrata	ALR	A	1	153.85
lyrata	ALR	A	3	100
lyrata	ALR	A	5	92.31
lyrata	ALR	A	7	76.92
thaliana	Amu0	A	1	73.33
thaliana	Amu0	A	3	73.33
thaliana	Amu0	A	5	66.67
thaliana	Amu0	A	7	26.67
halleri	Bara3	A	1	96.15
halleri	Bara3	A	3	53.85
halleri	Bara3	A	5	50
halleri	Bara3	A	7	38.46
halleri	Bara4	A	1	100
halleri	Bara4	A	3	72.73
halleri	Bara4	A	5	45.45
halleri	Bara4	A	7	30.3
halleri	Bdg	A	1	63.33
halleri	Bdg	A	3	63.33
halleri	Bdg	A	5	60
halleri	Bdg	A	7	43.33
thaliana	Col-FRI	A	1	48.39
thaliana	Col-FRI	A	3	12.9
thaliana	Col-FRI	A	5	16.13
thaliana	Col-FRI	A	7	12.9
thaliana	Coy0	A	1	60.71
thaliana	Coy0	A	3	50
thaliana	Coy0	A	5	14.29
thaliana	Coy0	A	7	17.86
thaliana	Gud3	A	1	42.86
thaliana	Gud3	A	1	48.48
thaliana	Gud3	A	3	33.33
thaliana	Gud3	A	3	51.52
thaliana	Gud3	A	5	14.29
thaliana	Gud3	A	5	42.42
thaliana	Gud3	A	7	33.33
thaliana	Gud3	A	7	18.18
halleri	Hall2.2	A	1	70.37
halleri	Hall2.2	A	3	66.67
halleri	Hall2.2	A	5	62.96
halleri	Hall2.2	A	7	55.56
lyrata	Has166b	A	1	60.87
lyrata	Has166b	A	3	56.52
lyrata	Has166b	A	5	52.17
lyrata	Has166b	A	7	34.78
thaliana	Hec0	A	1	46.67
thaliana	Hec0	A	1	69.57
thaliana	Hec0	A	3	33.33
thaliana	Hec0	A	3	52.17
thaliana	Hec0	A	5	16.67
thaliana	Hec0	A	5	43.48
thaliana	Hec0	A	7	16.67
thaliana	Hec0	A	7	30.43
thaliana	Ip-Hoy	A	1	57.14
thaliana	Ip-Hoy	A	3	57.14
thaliana	Ip-Hoy	A	5	50
thaliana	Ip-Hoy	A	7	14.29
thaliana	Ip-Lab	A	1	60.61
thaliana	Ip-Lab	A	3	42.42
thaliana	Ip-Lab	A	5	42.42
thaliana	Ip-Lab	A	7	60.61
halleri	Laut3	A	1	60
halleri	Laut3	A	3	60
halleri	Laut3	A	5	60
halleri	Laut3	A	7	44
lyrata	LF10	A	1	32.43
lyrata	LF10	A	3	32.43
lyrata	LF10	A	5	27.03
lyrata	LF10	A	7	27.03
lyrata	LF2	A	1	68.42
lyrata	LF2	A	3	63.16
lyrata	LF2	A	5	57.89
lyrata	LF2	A	7	52.63
lyrata	Mn47	A	1	53.85
lyrata	Mn47	A	3	53.85
lyrata	Mn47	A	5	38.46
lyrata	Mn47	A	7	34.62
halleri	Nisu5	A	1	61.54
halleri	Nisu5	A	3	57.69
halleri	Nisu5	A	5	38.46
halleri	Nisu5	A	7	34.62
lyrata	NT12	A	1	60.87
lyrata	NT12	A	3	56.52
lyrata	NT12	A	5	56.52
lyrata	NT12	A	7	43.48
lyrata	Plech91-4a	A	1	52
lyrata	Plech91-4a	A	3	52
lyrata	Plech91-4a	A	5	60
lyrata	Plech91-4a	A	7	40
lyrata	Plech92-2a	A	1	53.33
lyrata	Plech92-2a	A	3	53.33
lyrata	Plech92-2a	A	5	50
lyrata	Plech92-2a	A	7	36.67
lyrata	PlechC3	A	1	83.33
lyrata	PlechC3	A	3	75
lyrata	PlechC3	A	5	75
lyrata	PlechC3	A	7	58.33
halleri	Prev2	A	1	66.67
halleri	Prev2	A	3	66.67
halleri	Prev2	A	5	72.22
halleri	Prev2	A	7	72.22
lyrata	Rock79b	A	1	57.14
lyrata	Rock79b	A	3	47.62
lyrata	Rock79b	A	5	47.62
lyrata	Rock79b	A	7	33.33
lyrata	SB12	A	1	73.33
lyrata	SB12	A	3	73.33
lyrata	SB12	A	5	70
lyrata	SB12	A	7	53.33
lyrata	Sky	A	1	69.23
lyrata	Sky	A	3	57.69
lyrata	Sky	A	5	50
lyrata	Sky	A	7	30.77
halleri	Thersode	A	1	31.03
halleri	Thersode	A	3	24.14
halleri	Thersode	A	5	20.69
halleri	Thersode	A	7	20.69
thaliana	Urd1	A	1	42.86
thaliana	Urd1	A	1	70
thaliana	Urd1	A	3	40
thaliana	Urd1	A	3	50
thaliana	Urd1	A	5	28.57
thaliana	Urd1	A	5	30
thaliana	Urd1	A	7	20
thaliana	Urd1	A	7	25
thaliana	Val0	A	1	58.33
thaliana	Val0	A	3	54.17
thaliana	Val0	A	5	37.5
thaliana	Val0	A	7	29.17
lyrata	Vos2	A	1	50
lyrata	Vos2	A	3	33.33
lyrata	Vos2	A	5	33.33
lyrata	Vos2	A	7	30.56
halleri	Wall7	A	1	50
halleri	Wall7	A	3	29.17
halleri	Wall7	A	5	20.83
halleri	Wall7	A	7	20.83
lyrata	ALR	B	1	66.67
lyrata	ALR	B	3	71.43
lyrata	ALR	B	5	57.14
lyrata	ALR	B	7	52.38
thaliana	Amu0	B	1	52.17
thaliana	Amu0	B	3	60.87
thaliana	Amu0	B	5	52.17
thaliana	Amu0	B	7	26.09
halleri	Bara3	B	1	70
halleri	Bara3	B	3	50
halleri	Bara3	B	5	60
halleri	Bara3	B	7	50
halleri	Bara4	B	1	95.45
halleri	Bara4	B	3	86.36
halleri	Bara4	B	5	59.09
halleri	Bara4	B	7	27.27
halleri	Bdg	B	1	90.48
halleri	Bdg	B	3	80.95
halleri	Bdg	B	5	71.43
halleri	Bdg	B	7	42.86
thaliana	Col-FRI	B	1	58.33
thaliana	Col-FRI	B	3	54.17
thaliana	Col-FRI	B	5	25
thaliana	Col-FRI	B	7	25
thaliana	Coy0	B	1	62.5
thaliana	Coy0	B	3	54.17
thaliana	Coy0	B	5	50
thaliana	Coy0	B	7	20.83
thaliana	Gud3	B	1	56.25
thaliana	Gud3	B	1	136.36
thaliana	Gud3	B	3	56.25
thaliana	Gud3	B	3	109.09
thaliana	Gud3	B	5	25
thaliana	Gud3	B	5	63.64
thaliana	Gud3	B	7	31.25
thaliana	Gud3	B	7	72.73
halleri	Hall2.2	B	1	100
halleri	Hall2.2	B	3	100
halleri	Hall2.2	B	5	115.38
halleri	Hall2.2	B	7	92.31
lyrata	Has005a	B	1	70
lyrata	Has005a	B	3	65
lyrata	Has005a	B	5	65
lyrata	Has005a	B	7	70
thaliana	Hec0	B	1	32.26
thaliana	Hec0	B	1	52.63
thaliana	Hec0	B	3	29.03
thaliana	Hec0	B	3	52.63
thaliana	Hec0	B	5	19.35
thaliana	Hec0	B	5	36.84
thaliana	Hec0	B	7	29.03
thaliana	Hec0	B	7	36.84
thaliana	Ip-Hoy	B	1	78.95
thaliana	Ip-Hoy	B	3	42.11
thaliana	Ip-Hoy	B	5	47.37
thaliana	Ip-Hoy	B	7	26.32
thaliana	Ip-Lab	B	1	150
thaliana	Ip-Lab	B	3	130
thaliana	Ip-Lab	B	5	70
thaliana	Ip-Lab	B	7	70
halleri	Laut3	B	1	65.22
halleri	Laut3	B	3	65.22
halleri	Laut3	B	5	65.22
halleri	Laut3	B	7	52.17
lyrata	LF10	B	1	62.96
lyrata	LF10	B	3	62.96
lyrata	LF10	B	5	55.56
lyrata	LF10	B	7	44.44
lyrata	LF2	B	1	82.35
lyrata	LF2	B	3	76.47
lyrata	LF2	B	5	70.59
lyrata	LF2	B	7	64.71
lyrata	Mn47	B	1	95.45
lyrata	Mn47	B	3	81.82
lyrata	Mn47	B	5	68.18
lyrata	Mn47	B	7	54.55
halleri	Nisu5	B	1	91.67
halleri	Nisu5	B	3	62.5
halleri	Nisu5	B	5	50
halleri	Nisu5	B	7	25
lyrata	NT12	B	1	23.08
lyrata	NT12	B	3	23.08
lyrata	NT12	B	5	11.54
lyrata	NT12	B	7	15.38
lyrata	Plech61-2a	B	1	100
lyrata	Plech61-2a	B	3	86.67
lyrata	Plech61-2a	B	5	86.67
lyrata	Plech61-2a	B	7	86.67
lyrata	Plech91-4a	B	1	123.08
lyrata	Plech91-4a	B	3	123.08
lyrata	Plech91-4a	B	5	61.54
lyrata	Plech91-4a	B	7	61.54
lyrata	Plech92-2a	B	1	68.97
lyrata	Plech92-2a	B	3	55.17
lyrata	Plech92-2a	B	5	44.83
lyrata	Plech92-2a	B	7	37.93
lyrata	PlechC3	B	1	44.19
lyrata	PlechC3	B	3	34.88
lyrata	PlechC3	B	5	23.26
lyrata	PlechC3	B	7	18.6
halleri	Prev2	B	1	105.56
halleri	Prev2	B	3	105.56
halleri	Prev2	B	5	105.56
halleri	Prev2	B	7	83.33
lyrata	Rock79b	B	1	73.91
lyrata	Rock79b	B	3	65.22
lyrata	Rock79b	B	5	47.83
lyrata	Rock79b	B	7	30.43
lyrata	SB12	B	1	96.3
lyrata	SB12	B	3	74.07
lyrata	SB12	B	5	70.37
lyrata	SB12	B	7	40.74
lyrata	Sky	B	1	44
lyrata	Sky	B	3	44
lyrata	Sky	B	5	36
lyrata	Sky	B	7	28
thaliana	Urd1	B	1	33.33
thaliana	Urd1	B	1	64.71
thaliana	Urd1	B	3	50
thaliana	Urd1	B	3	47.06
thaliana	Urd1	B	5	26.67
thaliana	Urd1	B	5	35.29
thaliana	Urd1	B	7	16.67
thaliana	Urd1	B	7	35.29
thaliana	Val0	B	1	26.92
thaliana	Val0	B	3	30.77
thaliana	Val0	B	5	30.77
thaliana	Val0	B	7	11.54
lyrata	Vos2	B	1	85.71
lyrata	Vos2	B	3	80.95
lyrata	Vos2	B	5	80.95
lyrata	Vos2	B	7	57.14
lyrata	ALR	C	1	100
lyrata	ALR	C	3	93.75
lyrata	ALR	C	5	87.5
lyrata	ALR	C	7	62.5
thaliana	Amu0	C	1	100
thaliana	Amu0	C	3	100
thaliana	Amu0	C	5	60
thaliana	Amu0	C	7	50
halleri	Bara3	C	1	67.86
halleri	Bara3	C	3	67.86
halleri	Bara3	C	5	60.71
halleri	Bara3	C	7	42.86
halleri	Bara4	C	1	66.67
halleri	Bara4	C	3	53.33
halleri	Bara4	C	5	43.33
halleri	Bara4	C	7	26.67
halleri	Bdg	C	1	61.11
halleri	Bdg	C	3	38.89
halleri	Bdg	C	5	38.89
halleri	Bdg	C	7	22.22
thaliana	Col-FRI	C	1	78.95
thaliana	Col-FRI	C	3	68.42
thaliana	Col-FRI	C	5	57.89
thaliana	Col-FRI	C	7	21.05
thaliana	Coy0	C	1	78.26
thaliana	Coy0	C	3	65.22
thaliana	Coy0	C	5	43.48
thaliana	Coy0	C	7	43.48
thaliana	Gud3	C	1	60.71
thaliana	Gud3	C	1	44.44
thaliana	Gud3	C	3	53.57
thaliana	Gud3	C	3	44.44
thaliana	Gud3	C	5	35.71
thaliana	Gud3	C	5	44.44
thaliana	Gud3	C	7	28.57
thaliana	Gud3	C	7	27.78
halleri	Hall2.2	C	1	81.82
halleri	Hall2.2	C	3	50
halleri	Hall2.2	C	5	36.36
halleri	Hall2.2	C	7	45.45
lyrata	Has005a	C	1	43.33
lyrata	Has005a	C	3	40
lyrata	Has005a	C	5	30
lyrata	Has005a	C	7	23.33
lyrata	Has166b	C	1	82.35
lyrata	Has166b	C	3	76.47
lyrata	Has166b	C	5	64.71
lyrata	Has166b	C	7	29.41
thaliana	Hec0	C	1	40
thaliana	Hec0	C	1	106.25
thaliana	Hec0	C	3	36
thaliana	Hec0	C	3	93.75
thaliana	Hec0	C	5	32
thaliana	Hec0	C	5	75
thaliana	Hec0	C	7	32
thaliana	Hec0	C	7	56.25
thaliana	Ip-Hoy	C	1	136.36
thaliana	Ip-Hoy	C	3	136.36
thaliana	Ip-Hoy	C	5	136.36
thaliana	Ip-Hoy	C	7	54.55
thaliana	Ip-Lab	C	1	66.67
thaliana	Ip-Lab	C	3	50
thaliana	Ip-Lab	C	5	16.67
thaliana	Ip-Lab	C	7	20.83
halleri	Laut3	C	1	115.79
halleri	Laut3	C	3	105.26
halleri	Laut3	C	5	57.89
halleri	Laut3	C	7	31.58
lyrata	LF10	C	1	58.82
lyrata	LF10	C	3	41.18
lyrata	LF10	C	5	29.41
lyrata	LF10	C	7	29.41
lyrata	LF2	C	1	80
lyrata	LF2	C	3	100
lyrata	LF2	C	5	66.67
lyrata	LF2	C	7	46.67
halleri	Lobn5	C	1	140
halleri	Lobn5	C	3	100
halleri	Lobn5	C	5	80
halleri	Lobn5	C	7	60
halleri	Lobn6	C	1	87.5
halleri	Lobn6	C	3	75
halleri	Lobn6	C	5	37.5
halleri	Lobn6	C	7	18.75
lyrata	Mn47	C	1	70.97
lyrata	Mn47	C	3	67.74
lyrata	Mn47	C	5	41.94
lyrata	Mn47	C	7	32.26
halleri	Nisu5	C	1	70
halleri	Nisu5	C	3	60
halleri	Nisu5	C	5	40
halleri	Nisu5	C	7	40
lyrata	NT12	C	1	68.18
lyrata	NT12	C	3	68.18
lyrata	NT12	C	5	68.18
lyrata	NT12	C	7	59.09
lyrata	Plech92-2a	C	1	62.5
lyrata	Plech92-2a	C	3	62.5
lyrata	Plech92-2a	C	5	41.67
lyrata	Plech92-2a	C	7	41.67
lyrata	PlechC3	C	1	63.64
lyrata	PlechC3	C	3	63.64
lyrata	PlechC3	C	5	63.64
lyrata	PlechC3	C	7	60.61
halleri	Prev2	C	1	90.48
halleri	Prev2	C	3	95.24
halleri	Prev2	C	5	47.62
halleri	Prev2	C	7	57.14
halleri	Prev6	C	1	66.67
halleri	Prev6	C	3	50
halleri	Prev6	C	5	38.89
halleri	Prev6	C	7	38.89
lyrata	Rock79b	C	1	71.43
lyrata	Rock79b	C	3	71.43
lyrata	Rock79b	C	5	67.86
lyrata	Rock79b	C	7	64.29
lyrata	SB12	C	1	54.84
lyrata	SB12	C	3	51.61
lyrata	SB12	C	5	45.16
lyrata	SB12	C	7	41.94
lyrata	Sky	C	1	46.88
lyrata	Sky	C	3	34.38
lyrata	Sky	C	5	34.38
lyrata	Sky	C	7	28.12
halleri	Thersode	C	1	100
halleri	Thersode	C	3	81.82
halleri	Thersode	C	5	81.82
halleri	Thersode	C	7	72.73
thaliana	Urd1	C	1	78.95
thaliana	Urd1	C	1	107.14
thaliana	Urd1	C	3	52.63
thaliana	Urd1	C	3	107.14
thaliana	Urd1	C	5	26.32
thaliana	Urd1	C	5	100
thaliana	Urd1	C	7	36.84
thaliana	Urd1	C	7	100
thaliana	Val0	C	1	44.44
thaliana	Val0	C	3	33.33
thaliana	Val0	C	5	27.78
thaliana	Val0	C	7	27.78
lyrata	Vos2	C	1	63.33
lyrata	Vos2	C	3	50
lyrata	Vos2	C	5	56.67
lyrata	Vos2	C	7	46.67
halleri	Wall7	C	1	80
halleri	Wall7	C	3	133.33
halleri	Wall7	C	5	60
halleri	Wall7	C	7	80
lyrata	ALR	D	1	100
lyrata	ALR	D	3	100
lyrata	ALR	D	5	90
lyrata	ALR	D	7	70
thaliana	Amu0	D	1	100
thaliana	Amu0	D	3	100
thaliana	Amu0	D	5	100
thaliana	Amu0	D	7	100
halleri	Bara3	D	1	100
halleri	Bara3	D	3	104.35
halleri	Bara3	D	5	78.26
halleri	Bara3	D	7	65.22
halleri	Bara4	D	1	71.43
halleri	Bara4	D	3	53.57
halleri	Bara4	D	5	42.86
halleri	Bara4	D	7	21.43
thaliana	Col-FRI	D	1	107.69
thaliana	Col-FRI	D	3	76.92
thaliana	Col-FRI	D	5	46.15
thaliana	Col-FRI	D	7	46.15
thaliana	Coy0	D	1	78.95
thaliana	Coy0	D	3	78.95
thaliana	Coy0	D	5	47.37
thaliana	Coy0	D	7	42.11
thaliana	Gud3	D	1	47.62
thaliana	Gud3	D	1	125
thaliana	Gud3	D	3	47.62
thaliana	Gud3	D	3	125
thaliana	Gud3	D	5	33.33
thaliana	Gud3	D	5	100
thaliana	Gud3	D	7	38.1
thaliana	Gud3	D	7	58.33
halleri	Hall2.2	D	1	68.75
halleri	Hall2.2	D	3	40.62
halleri	Hall2.2	D	5	40.62
halleri	Hall2.2	D	7	31.25
lyrata	Has005a	D	1	43.75
lyrata	Has005a	D	3	37.5
lyrata	Has005a	D	5	34.38
lyrata	Has005a	D	7	31.25
lyrata	Has166b	D	1	53.33
lyrata	Has166b	D	3	50
lyrata	Has166b	D	5	40
lyrata	Has166b	D	7	33.33
thaliana	Hec0	D	1	80
thaliana	Hec0	D	1	66.67
thaliana	Hec0	D	3	53.33
thaliana	Hec0	D	3	42.86
thaliana	Hec0	D	5	60
thaliana	Hec0	D	5	33.33
thaliana	Hec0	D	7	40
thaliana	Hec0	D	7	28.57
thaliana	Ip-Hoy	D	1	153.85
thaliana	Ip-Hoy	D	3	100
thaliana	Ip-Hoy	D	5	92.31
thaliana	Ip-Hoy	D	7	38.46
thaliana	Ip-Lab	D	1	50
thaliana	Ip-Lab	D	3	62.5
thaliana	Ip-Lab	D	5	NA
thaliana	Ip-Lab	D	7	NA
halleri	Laut3	D	1	116.67
halleri	Laut3	D	3	72.22
halleri	Laut3	D	5	61.11
halleri	Laut3	D	7	38.89
lyrata	LF10	D	1	90
lyrata	LF10	D	3	80
lyrata	LF10	D	5	55
lyrata	LF10	D	7	45
lyrata	LF2	D	1	125
lyrata	LF2	D	3	125
lyrata	LF2	D	5	100
lyrata	LF2	D	7	75
halleri	Lobn5	D	1	73.08
halleri	Lobn5	D	3	76.92
halleri	Lobn5	D	5	76.92
halleri	Lobn5	D	7	76.92
lyrata	Mn47	D	1	40
lyrata	Mn47	D	3	40
lyrata	Mn47	D	5	32.5
lyrata	Mn47	D	7	30
lyrata	NT12	D	1	61.29
lyrata	NT12	D	3	54.84
lyrata	NT12	D	5	51.61
lyrata	NT12	D	7	45.16
lyrata	Plech61-2a	D	1	56.25
lyrata	Plech61-2a	D	1	69.57
lyrata	Plech61-2a	D	3	62.5
lyrata	Plech61-2a	D	3	69.57
lyrata	Plech61-2a	D	5	62.5
lyrata	Plech61-2a	D	5	52.17
lyrata	Plech61-2a	D	7	46.88
lyrata	Plech61-2a	D	7	39.13
lyrata	Plech91-4a	D	1	44.44
lyrata	Plech91-4a	D	3	36.11
lyrata	Plech91-4a	D	5	33.33
lyrata	Plech91-4a	D	7	22.22
lyrata	Plech92-2a	D	1	78.26
lyrata	Plech92-2a	D	3	52.17
lyrata	Plech92-2a	D	5	47.83
lyrata	Plech92-2a	D	7	47.83
lyrata	PlechC3	D	1	87.5
lyrata	PlechC3	D	3	81.25
lyrata	PlechC3	D	5	75
lyrata	PlechC3	D	7	37.5
halleri	Prev6	D	1	75
halleri	Prev6	D	3	40
halleri	Prev6	D	5	30
halleri	Prev6	D	7	30
lyrata	Rock79b	D	1	107.69
lyrata	Rock79b	D	3	100
lyrata	Rock79b	D	5	84.62
lyrata	Rock79b	D	7	61.54
lyrata	SB12	D	1	47.22
lyrata	SB12	D	3	44.44
lyrata	SB12	D	5	44.44
lyrata	SB12	D	7	41.67
lyrata	Sky	D	1	40.54
lyrata	Sky	D	3	40.54
lyrata	Sky	D	5	29.73
lyrata	Sky	D	7	18.92
halleri	Thersode	D	1	115.38
halleri	Thersode	D	3	107.69
halleri	Thersode	D	5	84.62
halleri	Thersode	D	7	84.62
thaliana	Urd1	D	1	83.33
thaliana	Urd1	D	1	71.43
thaliana	Urd1	D	3	61.11
thaliana	Urd1	D	3	64.29
thaliana	Urd1	D	5	50
thaliana	Urd1	D	5	64.29
thaliana	Urd1	D	7	33.33
thaliana	Urd1	D	7	64.29
thaliana	Val0	D	1	85.71
thaliana	Val0	D	3	78.57
thaliana	Val0	D	5	35.71
thaliana	Val0	D	7	21.43
lyrata	Vos2	D	1	59.26
lyrata	Vos2	D	3	55.56
lyrata	Vos2	D	5	44.44
lyrata	Vos2	D	7	37.04
lyrata	ALR	E	1	53.57
lyrata	ALR	E	3	53.57
lyrata	ALR	E	5	53.57
lyrata	ALR	E	7	35.71
thaliana	Amu0	E	1	42.86
thaliana	Amu0	E	3	33.33
thaliana	Amu0	E	5	19.05
thaliana	Amu0	E	7	4.76
halleri	Bara3	E	1	100
halleri	Bara3	E	3	100
halleri	Bara3	E	5	100
halleri	Bara3	E	7	83.33
halleri	Bara4	E	1	76.47
halleri	Bara4	E	3	58.82
halleri	Bara4	E	5	44.12
halleri	Bara4	E	7	20.59
halleri	Bdg	E	1	86.96
halleri	Bdg	E	3	82.61
halleri	Bdg	E	5	73.91
halleri	Bdg	E	7	52.17
thaliana	Col-FRI	E	1	70
thaliana	Col-FRI	E	3	80
thaliana	Col-FRI	E	5	100
thaliana	Col-FRI	E	7	50
thaliana	Coy0	E	1	60.61
thaliana	Coy0	E	3	48.48
thaliana	Coy0	E	5	27.27
thaliana	Coy0	E	7	24.24
thaliana	Gud3	E	1	40
thaliana	Gud3	E	1	29.41
thaliana	Gud3	E	3	30
thaliana	Gud3	E	3	29.41
thaliana	Gud3	E	5	35
thaliana	Gud3	E	5	26.47
thaliana	Gud3	E	7	25
thaliana	Gud3	E	7	23.53
halleri	Hall2.2	E	1	88.24
halleri	Hall2.2	E	3	76.47
halleri	Hall2.2	E	5	41.18
halleri	Hall2.2	E	7	41.18
lyrata	Has005a	E	1	51.61
lyrata	Has005a	E	3	38.71
lyrata	Has005a	E	5	22.58
lyrata	Has005a	E	7	19.35
lyrata	Has166b	E	1	75
lyrata	Has166b	E	3	60.71
lyrata	Has166b	E	5	46.43
lyrata	Has166b	E	7	46.43
thaliana	Hec0	E	1	25
thaliana	Hec0	E	1	47.83
thaliana	Hec0	E	3	15.62
thaliana	Hec0	E	3	39.13
thaliana	Hec0	E	5	21.88
thaliana	Hec0	E	5	21.74
thaliana	Hec0	E	7	25
thaliana	Hec0	E	7	21.74
thaliana	Ip-Hoy	E	1	NA
thaliana	Ip-Hoy	E	3	NA
thaliana	Ip-Hoy	E	5	NA
thaliana	Ip-Hoy	E	7	NA
thaliana	Ip-Lab	E	1	100
thaliana	Ip-Lab	E	3	83.33
thaliana	Ip-Lab	E	5	77.78
thaliana	Ip-Lab	E	7	44.44
lyrata	LF10	E	1	71.79
lyrata	LF10	E	3	61.54
lyrata	LF10	E	5	46.15
lyrata	LF10	E	7	25.64
lyrata	LF2	E	1	125
lyrata	LF2	E	3	108.33
lyrata	LF2	E	5	91.67
lyrata	LF2	E	7	41.67
halleri	Lobn5	E	1	36.11
halleri	Lobn5	E	3	27.78
halleri	Lobn5	E	5	27.78
halleri	Lobn5	E	7	27.78
halleri	Lobn6	E	1	114.29
halleri	Lobn6	E	3	114.29
halleri	Lobn6	E	5	114.29
halleri	Lobn6	E	7	100
lyrata	Mn47	E	1	64.29
lyrata	Mn47	E	3	64.29
lyrata	Mn47	E	5	57.14
lyrata	Mn47	E	7	39.29
halleri	Nisu5	E	1	78.95
halleri	Nisu5	E	3	68.42
halleri	Nisu5	E	5	52.63
halleri	Nisu5	E	7	47.37
lyrata	NT12	E	1	38.46
lyrata	NT12	E	3	38.46
lyrata	NT12	E	5	42.31
lyrata	NT12	E	7	34.62
lyrata	Plech61-2a	E	1	30.77
lyrata	Plech61-2a	E	3	30.77
lyrata	Plech61-2a	E	5	26.92
lyrata	Plech61-2a	E	7	23.08
lyrata	Plech91-4a	E	1	71.43
lyrata	Plech91-4a	E	3	71.43
lyrata	Plech91-4a	E	5	61.9
lyrata	Plech91-4a	E	7	47.62
lyrata	Plech92-2a	E	1	64
lyrata	Plech92-2a	E	3	56
lyrata	Plech92-2a	E	5	44
lyrata	Plech92-2a	E	7	48
lyrata	PlechC3	E	1	82.14
lyrata	PlechC3	E	3	85.71
lyrata	PlechC3	E	5	60.71
lyrata	PlechC3	E	7	39.29
halleri	Prev6	E	1	95.83
halleri	Prev6	E	3	58.33
halleri	Prev6	E	5	33.33
halleri	Prev6	E	7	29.17
lyrata	Rock79b	E	1	66.67
lyrata	Rock79b	E	3	58.33
lyrata	Rock79b	E	5	33.33
lyrata	Rock79b	E	7	33.33
lyrata	SB12	E	1	58.33
lyrata	SB12	E	3	41.67
lyrata	SB12	E	5	62.5
lyrata	SB12	E	7	54.17
lyrata	Sky	E	1	40.48
lyrata	Sky	E	3	28.57
lyrata	Sky	E	5	40.48
lyrata	Sky	E	7	40.48
halleri	Thersode	E	1	57.14
halleri	Thersode	E	3	34.29
halleri	Thersode	E	5	37.14
halleri	Thersode	E	7	22.86
thaliana	Urd1	E	1	59.09
thaliana	Urd1	E	1	34.62
thaliana	Urd1	E	3	45.45
thaliana	Urd1	E	3	42.31
thaliana	Urd1	E	5	36.36
thaliana	Urd1	E	5	26.92
thaliana	Urd1	E	7	27.27
thaliana	Urd1	E	7	23.08
thaliana	Val0	E	1	76.47
thaliana	Val0	E	3	64.71
thaliana	Val0	E	5	64.71
thaliana	Val0	E	7	64.71
lyrata	Vos2	E	1	54.55
lyrata	Vos2	E	3	54.55
lyrata	Vos2	E	5	42.42
lyrata	Vos2	E	7	39.39
halleri	Wall7	E	1	59.38
halleri	Wall7	E	3	25
halleri	Wall7	E	5	25
halleri	Wall7	E	7	25

## Sheet: SWC_over_time_exp2
Experiment 2
species	genotypes	replicate	Initial rosette leaf area [mm2]	time[day]	soil_moisture
Alyrata	ALR	A	358.377	1	60.37
Alyrata	ALR	B	1003.379	1	60.36
Alyrata	ALR	D	2022.044	1	60.32
Alyrata	ALR	C	2687.905	1	60.95
Alyrata	ALR	E	4629.415	1	60.38
Alyrata	ALR	A	358.377	2	48.51
Alyrata	ALR	B	1003.379	2	52.96
Alyrata	ALR	D	2022.044	2	52.04
Alyrata	ALR	C	2687.905	2	56.26
Alyrata	ALR	E	4629.415	2	53.76
Alyrata	ALR	A	358.377	3	46.47
Alyrata	ALR	B	1003.379	3	50.73
Alyrata	ALR	D	2022.044	3	49.46
Alyrata	ALR	C	2687.905	3	53.81
Alyrata	ALR	E	4629.415	3	50.84
Alyrata	ALR	A	358.377	4	43.37
Alyrata	ALR	B	1003.379	4	47.7
Alyrata	ALR	D	2022.044	4	43.33
Alyrata	ALR	C	2687.905	4	50.54
Alyrata	ALR	E	4629.415	4	46.31
Alyrata	ALR	A	358.377	5	37.55
Alyrata	ALR	B	1003.379	5	45.11
Alyrata	ALR	D	2022.044	5	40.74
Alyrata	ALR	C	2687.905	5	45.75
Alyrata	ALR	E	4629.415	5	41.95
Alyrata	ALR	A	358.377	6	35.31
Alyrata	ALR	B	1003.379	6	39.46
Alyrata	ALR	D	2022.044	6	35.34
Alyrata	ALR	C	2687.905	6	42.99
Alyrata	ALR	E	4629.415	6	36.02
Alyrata	ALR	A	358.377	7	32.98
Alyrata	ALR	B	1003.379	7	37.75
Alyrata	ALR	D	2022.044	7	32.99
Alyrata	ALR	C	2687.905	7	39.16
Alyrata	ALR	E	4629.415	7	32.25
thaliana	Amu0	C	267.972	1	60.37
thaliana	Amu0	B	271.361	1	61.23
thaliana	Amu0	A	308.371	1	61.22
thaliana	Amu0	D	326.877	1	63.76
thaliana	Amu0	E	361.523	1	60.57
thaliana	Amu0	C	267.972	2	54.1
thaliana	Amu0	B	271.361	2	56.91
thaliana	Amu0	A	308.371	2	53.47
thaliana	Amu0	D	326.877	2	58.71
thaliana	Amu0	E	361.523	2	56.33
thaliana	Amu0	C	267.972	3	51.84
thaliana	Amu0	B	271.361	3	50.96
thaliana	Amu0	A	308.371	3	50.84
thaliana	Amu0	D	326.877	3	56.15
thaliana	Amu0	E	361.523	3	52.28
thaliana	Amu0	C	267.972	4	45.93
thaliana	Amu0	B	271.361	4	46.57
thaliana	Amu0	A	308.371	4	47.83
thaliana	Amu0	D	326.877	4	51.42
thaliana	Amu0	E	361.523	4	49.2
thaliana	Amu0	C	267.972	5	41.91
thaliana	Amu0	B	271.361	5	41.36
thaliana	Amu0	A	308.371	5	45.01
thaliana	Amu0	D	326.877	5	48.56
thaliana	Amu0	E	361.523	5	42.28
thaliana	Amu0	C	267.972	6	39.59
thaliana	Amu0	B	271.361	6	37
thaliana	Amu0	A	308.371	6	42.02
thaliana	Amu0	D	326.877	6	43.39
thaliana	Amu0	E	361.523	6	38.89
thaliana	Amu0	C	267.972	7	36.5
thaliana	Amu0	B	271.361	7	33.42
thaliana	Amu0	A	308.371	7	39.13
thaliana	Amu0	D	326.877	7	40.3
thaliana	Amu0	E	361.523	7	35.49
halleri	Bara3	A	801.141	1	60.45
halleri	Bara3	B	1265.514	1	60.6
halleri	Bara3	C	1481.38	1	60.15
halleri	Bara3	D	2240.085	1	60.44
Ahalleri_huge	Bara3	E	5492.574	1	60.27
halleri	Bara3	A	801.141	2	54.46
halleri	Bara3	B	1265.514	2	55.77
halleri	Bara3	C	1481.38	2	54.06
halleri	Bara3	D	2240.085	2	54.85
Ahalleri_huge	Bara3	E	5492.574	2	53.59
halleri	Bara3	A	801.141	3	50.55
halleri	Bara3	B	1265.514	3	52.69
halleri	Bara3	C	1481.38	3	51.05
halleri	Bara3	D	2240.085	3	51.32
Ahalleri_huge	Bara3	E	5492.574	3	48.71
halleri	Bara3	A	801.141	4	46.52
halleri	Bara3	B	1265.514	4	48.19
halleri	Bara3	C	1481.38	4	47.19
halleri	Bara3	D	2240.085	4	46.86
Ahalleri_huge	Bara3	E	5492.574	4	43.62
halleri	Bara3	A	801.141	5	41.64
halleri	Bara3	B	1265.514	5	44.18
halleri	Bara3	C	1481.38	5	41.41
halleri	Bara3	D	2240.085	5	43.56
Ahalleri_huge	Bara3	E	5492.574	5	37.88
halleri	Bara3	A	801.141	6	39
halleri	Bara3	B	1265.514	6	41.41
halleri	Bara3	C	1481.38	6	38.36
halleri	Bara3	D	2240.085	6	39.72
Ahalleri_huge	Bara3	E	5492.574	6	32.73
halleri	Bara3	A	801.141	7	33.42
halleri	Bara3	B	1265.514	7	37.91
halleri	Bara3	C	1481.38	7	34.32
halleri	Bara3	D	2240.085	7	34.5
Ahalleri_huge	Bara3	E	5492.574	7	27.56
halleri	Bara4	B	767.213	1	60.42
halleri	Bara4	C	937.191	1	61.62
halleri	Bara4	E	1058.652	1	60.98
halleri	Bara4	A	1098.903	1	60.22
halleri	Bara4	D	1522.592	1	60.24
halleri	Bara4	B	767.213	2	55.58
halleri	Bara4	C	937.191	2	58.1
halleri	Bara4	E	1058.652	2	57.37
halleri	Bara4	A	1098.903	2	56.22
halleri	Bara4	D	1522.592	2	53.6
halleri	Bara4	B	767.213	3	50.06
halleri	Bara4	C	937.191	3	55.86
halleri	Bara4	E	1058.652	3	52.39
halleri	Bara4	A	1098.903	3	53.08
halleri	Bara4	D	1522.592	3	51.52
halleri	Bara4	B	767.213	4	45.2
halleri	Bara4	C	937.191	4	53.2
halleri	Bara4	E	1058.652	4	49.74
halleri	Bara4	A	1098.903	4	48.32
halleri	Bara4	D	1522.592	4	45.52
halleri	Bara4	B	767.213	5	40.55
halleri	Bara4	C	937.191	5	48.62
halleri	Bara4	E	1058.652	5	44.65
halleri	Bara4	A	1098.903	5	43.37
halleri	Bara4	D	1522.592	5	42.94
halleri	Bara4	B	767.213	6	36.13
halleri	Bara4	C	937.191	6	46.31
halleri	Bara4	E	1058.652	6	41.67
halleri	Bara4	A	1098.903	6	41
halleri	Bara4	D	1522.592	6	37.91
halleri	Bara4	B	767.213	7	32.9
halleri	Bara4	C	937.191	7	43.11
halleri	Bara4	E	1058.652	7	37.48
halleri	Bara4	A	1098.903	7	35.48
halleri	Bara4	D	1522.592	7	35.73
halleri	Bdg	B	461.913	1	60.76
halleri	Bdg	C	632.124	1	62
halleri	Bdg	E	2046.207	1	60.37
Ahalleri_huge	Bdg	A	3526.574	1	60.58
halleri	Bdg	B	461.913	2	53.38
halleri	Bdg	C	632.124	2	52.97
halleri	Bdg	E	2046.207	2	55.86
Ahalleri_huge	Bdg	A	3526.574	2	55.84
halleri	Bdg	B	461.913	3	50.75
halleri	Bdg	C	632.124	3	50.71
halleri	Bdg	E	2046.207	3	51.43
Ahalleri_huge	Bdg	A	3526.574	3	52.04
halleri	Bdg	B	461.913	4	44.92
halleri	Bdg	C	632.124	4	47.34
halleri	Bdg	E	2046.207	4	47.53
Ahalleri_huge	Bdg	A	3526.574	4	47.81
halleri	Bdg	B	461.913	5	42.16
halleri	Bdg	C	632.124	5	42.08
halleri	Bdg	E	2046.207	5	43.21
Ahalleri_huge	Bdg	A	3526.574	5	42.81
halleri	Bdg	B	461.913	6	37.47
halleri	Bdg	C	632.124	6	39.16
halleri	Bdg	E	2046.207	6	37.34
Ahalleri_huge	Bdg	A	3526.574	6	38.83
halleri	Bdg	B	461.913	7	35.31
halleri	Bdg	C	632.124	7	36.15
halleri	Bdg	E	2046.207	7	32.53
Ahalleri_huge	Bdg	A	3526.574	7	34.8
thaliana	Col-FRI	C	1675.775	1	67.32
thaliana	Col-FRI	D	2294.925	1	60.51
thaliana	Col-FRI	A	2567.5	1	60.35
thaliana	Col-FRI	B	3535.885	1	60.24
thaliana	Col-FRI	E	3880.665	1	60.26
thaliana	Col-FRI	C	1675.775	2	62.21
thaliana	Col-FRI	D	2294.925	2	55.45
thaliana	Col-FRI	A	2567.5	2	56.2
thaliana	Col-FRI	B	3535.885	2	54.39
thaliana	Col-FRI	E	3880.665	2	56.6
thaliana	Col-FRI	C	1675.775	3	60.35
thaliana	Col-FRI	D	2294.925	3	52.68
thaliana	Col-FRI	A	2567.5	3	52
thaliana	Col-FRI	B	3535.885	3	50.8
thaliana	Col-FRI	E	3880.665	3	51.86
thaliana	Col-FRI	C	1675.775	4	57.4
thaliana	Col-FRI	D	2294.925	4	47.98
thaliana	Col-FRI	A	2567.5	4	47.68
thaliana	Col-FRI	B	3535.885	4	46.79
thaliana	Col-FRI	E	3880.665	4	48.95
thaliana	Col-FRI	C	1675.775	5	52.33
thaliana	Col-FRI	D	2294.925	5	45.21
thaliana	Col-FRI	A	2567.5	5	42.2
thaliana	Col-FRI	B	3535.885	5	43.4
thaliana	Col-FRI	E	3880.665	5	44.52
thaliana	Col-FRI	C	1675.775	6	49.72
thaliana	Col-FRI	D	2294.925	6	40.81
thaliana	Col-FRI	A	2567.5	6	39.46
thaliana	Col-FRI	B	3535.885	6	39.3
thaliana	Col-FRI	E	3880.665	6	39.63
thaliana	Col-FRI	C	1675.775	7	47.11
thaliana	Col-FRI	D	2294.925	7	37.44
thaliana	Col-FRI	A	2567.5	7	33.04
thaliana	Col-FRI	B	3535.885	7	36.58
thaliana	Col-FRI	E	3880.665	7	33.89
thaliana	Coy0	A	2139.631	1	60.74
thaliana	Coy0	B	2485.646	1	61.39
thaliana	Coy0	D	2766.698	1	60.42
thaliana	Coy0	C	3154.896	1	60.3
thaliana	Coy0	E	4114.087	1	62.93
thaliana	Coy0	A	2139.631	2	52.66
thaliana	Coy0	B	2485.646	2	54.83
thaliana	Coy0	D	2766.698	2	54.81
thaliana	Coy0	C	3154.896	2	52.04
thaliana	Coy0	E	4114.087	2	58.5
thaliana	Coy0	A	2139.631	3	49.17
thaliana	Coy0	B	2485.646	3	51.87
thaliana	Coy0	D	2766.698	3	52.56
thaliana	Coy0	C	3154.896	3	49.99
thaliana	Coy0	E	4114.087	3	54.57
thaliana	Coy0	A	2139.631	4	45.75
thaliana	Coy0	B	2485.646	4	48.43
thaliana	Coy0	D	2766.698	4	47.93
thaliana	Coy0	C	3154.896	4	43.01
thaliana	Coy0	E	4114.087	4	51.04
thaliana	Coy0	A	2139.631	5	41.14
thaliana	Coy0	B	2485.646	5	45.27
thaliana	Coy0	D	2766.698	5	44.96
thaliana	Coy0	C	3154.896	5	39.44
thaliana	Coy0	E	4114.087	5	45.22
thaliana	Coy0	A	2139.631	6	37.91
thaliana	Coy0	B	2485.646	6	39.82
thaliana	Coy0	D	2766.698	6	37.58
thaliana	Coy0	C	3154.896	6	33.95
thaliana	Coy0	E	4114.087	6	41.03
thaliana	Coy0	A	2139.631	7	33.93
thaliana	Coy0	B	2485.646	7	37.27
thaliana	Coy0	D	2766.698	7	34.83
thaliana	Coy0	C	3154.896	7	30.91
thaliana	Coy0	E	4114.087	7	35.92
thaliana	Gud3	D	1373.199	1	66.72
thaliana	Gud3	B	2244.677	1	60.78
thaliana	Gud3	A	2333.762	1	60.51
thaliana	Gud3	B	2531.355	1	60.41
thaliana	Gud3	D	2700.71	1	60.58
thaliana	Gud3	E	3173.022	1	60.65
thaliana	Gud3	E	3301.101	1	60.64
thaliana	Gud3	C	3472.98	1	60.5
thaliana	Gud3	A	3583.821	1	60.24
thaliana	Gud3	C	3837.036	1	60.41
thaliana	Gud3	D	1373.199	2	62.01
thaliana	Gud3	B	2244.677	2	56.17
thaliana	Gud3	A	2333.762	2	50.83
thaliana	Gud3	B	2531.355	2	54.78
thaliana	Gud3	D	2700.71	2	56.54
thaliana	Gud3	E	3173.022	2	57.32
thaliana	Gud3	E	3301.101	2	55.51
thaliana	Gud3	C	3472.98	2	53.96
thaliana	Gud3	A	3583.821	2	56
thaliana	Gud3	C	3837.036	2	54.22
thaliana	Gud3	D	1373.199	3	60.15
thaliana	Gud3	B	2244.677	3	53.89
thaliana	Gud3	A	2333.762	3	49.04
thaliana	Gud3	B	2531.355	3	52.56
thaliana	Gud3	D	2700.71	3	53.69
thaliana	Gud3	E	3173.022	3	54.35
thaliana	Gud3	E	3301.101	3	52.39
thaliana	Gud3	C	3472.98	3	52.54
thaliana	Gud3	A	3583.821	3	51.74
thaliana	Gud3	C	3837.036	3	51.55
thaliana	Gud3	D	1373.199	4	55.13
thaliana	Gud3	B	2244.677	4	51.16
thaliana	Gud3	A	2333.762	4	45.13
thaliana	Gud3	B	2531.355	4	47.39
thaliana	Gud3	D	2700.71	4	48.24
thaliana	Gud3	E	3173.022	4	51.35
thaliana	Gud3	E	3301.101	4	48
thaliana	Gud3	C	3472.98	4	48.21
thaliana	Gud3	A	3583.821	4	47.18
thaliana	Gud3	C	3837.036	4	47.49
thaliana	Gud3	D	1373.199	5	52.59
thaliana	Gud3	B	2244.677	5	48.08
thaliana	Gud3	A	2333.762	5	37.92
thaliana	Gud3	B	2531.355	5	43.84
thaliana	Gud3	D	2700.71	5	45.14
thaliana	Gud3	E	3173.022	5	46.93
thaliana	Gud3	E	3301.101	5	43.95
thaliana	Gud3	C	3472.98	5	45.07
thaliana	Gud3	A	3583.821	5	42.51
thaliana	Gud3	C	3837.036	5	41.65
thaliana	Gud3	D	1373.199	6	47.93
thaliana	Gud3	B	2244.677	6	43.35
thaliana	Gud3	A	2333.762	6	34.93
thaliana	Gud3	B	2531.355	6	40.29
thaliana	Gud3	D	2700.71	6	39.92
thaliana	Gud3	E	3173.022	6	43
thaliana	Gud3	E	3301.101	6	37.86
thaliana	Gud3	C	3472.98	6	41.23
thaliana	Gud3	A	3583.821	6	39.44
thaliana	Gud3	C	3837.036	6	38.31
thaliana	Gud3	D	1373.199	7	44.95
thaliana	Gud3	B	2244.677	7	40.58
thaliana	Gud3	A	2333.762	7	32.34
thaliana	Gud3	B	2531.355	7	37.19
thaliana	Gud3	D	2700.71	7	36.22
thaliana	Gud3	E	3173.022	7	39.62
thaliana	Gud3	E	3301.101	7	33.97
thaliana	Gud3	C	3472.98	7	38.69
thaliana	Gud3	A	3583.821	7	33.72
thaliana	Gud3	C	3837.036	7	34.96
halleri	Hall2.2	E	891.102	1	60.14
halleri	Hall2.2	B	986.953	1	60.34
halleri	Hall2.2	C	1280.62	1	60.15
halleri	Hall2.2	D	1411.719	1	60.47
halleri	Hall2.2	A	2411.583	1	60.21
halleri	Hall2.2	E	891.102	2	56.54
halleri	Hall2.2	B	986.953	2	54.62
halleri	Hall2.2	C	1280.62	2	56.08
halleri	Hall2.2	D	1411.719	2	56.85
halleri	Hall2.2	A	2411.583	2	49.26
halleri	Hall2.2	E	891.102	3	52.24
halleri	Hall2.2	B	986.953	3	48.88
halleri	Hall2.2	C	1280.62	3	54
halleri	Hall2.2	D	1411.719	3	54.22
halleri	Hall2.2	A	2411.583	3	46.44
halleri	Hall2.2	E	891.102	4	48.85
halleri	Hall2.2	B	986.953	4	45.33
halleri	Hall2.2	C	1280.62	4	51.17
halleri	Hall2.2	D	1411.719	4	48.7
halleri	Hall2.2	A	2411.583	4	41.29
halleri	Hall2.2	E	891.102	5	45.89
halleri	Hall2.2	B	986.953	5	40.75
halleri	Hall2.2	C	1280.62	5	46.78
halleri	Hall2.2	D	1411.719	5	45.33
halleri	Hall2.2	A	2411.583	5	35.7
halleri	Hall2.2	E	891.102	6	40.8
halleri	Hall2.2	B	986.953	6	38.15
halleri	Hall2.2	C	1280.62	6	44.32
halleri	Hall2.2	D	1411.719	6	41.99
halleri	Hall2.2	A	2411.583	6	32.62
halleri	Hall2.2	E	891.102	7	36.5
halleri	Hall2.2	B	986.953	7	34.37
halleri	Hall2.2	C	1280.62	7	41.49
halleri	Hall2.2	D	1411.719	7	37.54
halleri	Hall2.2	A	2411.583	7	27.03
Alyrata	Has005a	E	873.114	1	60.71
Alyrata	Has005a	C	959.296	1	60.16
Alyrata	Has005a	B	1139.524	1	60.73
Alyrata	Has005a	D	1762.126	1	60.41
Alyrata	Has005a	E	873.114	2	57.05
Alyrata	Has005a	C	959.296	2	55.56
Alyrata	Has005a	B	1139.524	2	57.12
Alyrata	Has005a	D	1762.126	2	56.99
Alyrata	Has005a	E	873.114	3	54.05
Alyrata	Has005a	C	959.296	3	54.08
Alyrata	Has005a	B	1139.524	3	53.94
Alyrata	Has005a	D	1762.126	3	54.02
Alyrata	Has005a	E	873.114	4	51.17
Alyrata	Has005a	C	959.296	4	49.06
Alyrata	Has005a	B	1139.524	4	49.13
Alyrata	Has005a	D	1762.126	4	48.99
Alyrata	Has005a	E	873.114	5	46.28
Alyrata	Has005a	C	959.296	5	46.16
Alyrata	Has005a	B	1139.524	5	45.92
Alyrata	Has005a	D	1762.126	5	45.85
Alyrata	Has005a	E	873.114	6	43.49
Alyrata	Has005a	C	959.296	6	43.51
Alyrata	Has005a	B	1139.524	6	41.06
Alyrata	Has005a	D	1762.126	6	43.3
Alyrata	Has005a	E	873.114	7	39.98
Alyrata	Has005a	C	959.296	7	40.77
Alyrata	Has005a	B	1139.524	7	38.25
Alyrata	Has005a	D	1762.126	7	38.68
Alyrata	Has166b	E	1193.382	1	60.21
Alyrata	Has166b	D	1250.64	1	60.76
Alyrata	Has166b	C	1252.72	1	60.35
Alyrata	Has166b	A	4473.002	1	61.75
Alyrata	Has166b	E	1193.382	2	56.78
Alyrata	Has166b	D	1250.64	2	55.38
Alyrata	Has166b	C	1252.72	2	56.48
Alyrata	Has166b	A	4473.002	2	55.74
Alyrata	Has166b	E	1193.382	3	52.44
Alyrata	Has166b	D	1250.64	3	52.49
Alyrata	Has166b	C	1252.72	3	54.35
Alyrata	Has166b	A	4473.002	3	51.65
Alyrata	Has166b	E	1193.382	4	49.81
Alyrata	Has166b	D	1250.64	4	48.78
Alyrata	Has166b	C	1252.72	4	51.03
Alyrata	Has166b	A	4473.002	4	47.28
Alyrata	Has166b	E	1193.382	5	44.68
Alyrata	Has166b	D	1250.64	5	45.43
Alyrata	Has166b	C	1252.72	5	47.31
Alyrata	Has166b	A	4473.002	5	42.04
Alyrata	Has166b	E	1193.382	6	41.87
Alyrata	Has166b	D	1250.64	6	40.6
Alyrata	Has166b	C	1252.72	6	44.67
Alyrata	Has166b	A	4473.002	6	38.47
Alyrata	Has166b	E	1193.382	7	37.75
Alyrata	Has166b	D	1250.64	7	37.91
Alyrata	Has166b	C	1252.72	7	41.45
Alyrata	Has166b	A	4473.002	7	33.17
thaliana	Hec0	D	1938.374	1	60.27
thaliana	Hec0	C	2183.292	1	67.69
thaliana	Hec0	B	2824.272	1	62.9
thaliana	Hec0	E	2985.562	1	60.19
thaliana	Hec0	A	3377.983	1	71.37
thaliana	Hec0	A	3629.351	1	60.65
thaliana	Hec0	C	3946.241	1	73.23
thaliana	Hec0	D	4119.196	1	60.78
thaliana	Hec0	E	4367.491	1	60.15
thaliana	Hec0	B	4405.473	1	60.64
thaliana	Hec0	D	1938.374	2	53.53
thaliana	Hec0	C	2183.292	2	63.15
thaliana	Hec0	B	2824.272	2	57.83
thaliana	Hec0	E	2985.562	2	56.98
thaliana	Hec0	A	3377.983	2	64.89
thaliana	Hec0	A	3629.351	2	52.75
thaliana	Hec0	C	3946.241	2	67.32
thaliana	Hec0	D	4119.196	2	56.9
thaliana	Hec0	E	4367.491	2	55.77
thaliana	Hec0	B	4405.473	2	55.51
thaliana	Hec0	D	1938.374	3	51.7
thaliana	Hec0	C	2183.292	3	61.32
thaliana	Hec0	B	2824.272	3	53.19
thaliana	Hec0	E	2985.562	3	52.75
thaliana	Hec0	A	3377.983	3	63.02
thaliana	Hec0	A	3629.351	3	50.48
thaliana	Hec0	C	3946.241	3	64.68
thaliana	Hec0	D	4119.196	3	53.39
thaliana	Hec0	E	4367.491	3	53.24
thaliana	Hec0	B	4405.473	3	52.48
thaliana	Hec0	D	1938.374	4	47.08
thaliana	Hec0	C	2183.292	4	55.75
thaliana	Hec0	B	2824.272	4	48.66
thaliana	Hec0	E	2985.562	4	50.37
thaliana	Hec0	A	3377.983	4	59.39
thaliana	Hec0	A	3629.351	4	47.82
thaliana	Hec0	C	3946.241	4	59.22
thaliana	Hec0	D	4119.196	4	47.96
thaliana	Hec0	E	4367.491	4	50.01
thaliana	Hec0	B	4405.473	4	48.86
thaliana	Hec0	D	1938.374	5	43.83
thaliana	Hec0	C	2183.292	5	52.3
thaliana	Hec0	B	2824.272	5	44.94
thaliana	Hec0	E	2985.562	5	45.09
thaliana	Hec0	A	3377.983	5	52.8
thaliana	Hec0	A	3629.351	5	44.23
thaliana	Hec0	C	3946.241	5	53.72
thaliana	Hec0	D	4119.196	5	44.36
thaliana	Hec0	E	4367.491	5	46.39
thaliana	Hec0	B	4405.473	5	44.78
thaliana	Hec0	D	1938.374	6	37.54
thaliana	Hec0	C	2183.292	6	49.14
thaliana	Hec0	B	2824.272	6	41.38
thaliana	Hec0	E	2985.562	6	42.69
thaliana	Hec0	A	3377.983	6	50.01
thaliana	Hec0	A	3629.351	6	41.11
thaliana	Hec0	C	3946.241	6	49.68
thaliana	Hec0	D	4119.196	6	39.91
thaliana	Hec0	E	4367.491	6	42.39
thaliana	Hec0	B	4405.473	6	40.83
thaliana	Hec0	D	1938.374	7	34.03
thaliana	Hec0	C	2183.292	7	46.64
thaliana	Hec0	B	2824.272	7	38.39
thaliana	Hec0	E	2985.562	7	38.32
thaliana	Hec0	A	3377.983	7	46.68
thaliana	Hec0	A	3629.351	7	37.86
thaliana	Hec0	C	3946.241	7	46.44
thaliana	Hec0	D	4119.196	7	35.44
thaliana	Hec0	E	4367.491	7	38.79
thaliana	Hec0	B	4405.473	7	37.67
thaliana	Ip-Hoy	B	3014.856	1	65.09
thaliana	Ip-Hoy	E	3686.091	1	60.18
thaliana	Ip-Hoy	D	3903.942	1	60.39
thaliana	Ip-Hoy	C	4085.468	1	60.31
thaliana	Ip-Hoy	A	4276.654	1	60.5
thaliana	Ip-Hoy	B	3014.856	2	58.56
thaliana	Ip-Hoy	E	3686.091	2	55.29
thaliana	Ip-Hoy	D	3903.942	2	55.44
thaliana	Ip-Hoy	C	4085.468	2	52.97
thaliana	Ip-Hoy	A	4276.654	2	53.23
thaliana	Ip-Hoy	B	3014.856	3	55.36
thaliana	Ip-Hoy	E	3686.091	3	51.89
thaliana	Ip-Hoy	D	3903.942	3	50.02
thaliana	Ip-Hoy	C	4085.468	3	50.72
thaliana	Ip-Hoy	A	4276.654	3	49.94
thaliana	Ip-Hoy	B	3014.856	4	51.75
thaliana	Ip-Hoy	E	3686.091	4	47.58
thaliana	Ip-Hoy	D	3903.942	4	46.38
thaliana	Ip-Hoy	C	4085.468	4	42.89
thaliana	Ip-Hoy	A	4276.654	4	46.43
thaliana	Ip-Hoy	B	3014.856	5	47.54
thaliana	Ip-Hoy	E	3686.091	5	42.47
thaliana	Ip-Hoy	D	3903.942	5	42.4
thaliana	Ip-Hoy	C	4085.468	5	39.69
thaliana	Ip-Hoy	A	4276.654	5	42.85
thaliana	Ip-Hoy	B	3014.856	6	42.54
thaliana	Ip-Hoy	E	3686.091	6	36.71
thaliana	Ip-Hoy	D	3903.942	6	38.47
thaliana	Ip-Hoy	C	4085.468	6	34.85
thaliana	Ip-Hoy	A	4276.654	6	38.61
thaliana	Ip-Hoy	B	3014.856	7	38.56
thaliana	Ip-Hoy	E	3686.091	7	32.54
thaliana	Ip-Hoy	D	3903.942	7	33.48
thaliana	Ip-Hoy	C	4085.468	7	31.65
thaliana	Ip-Hoy	A	4276.654	7	34.6
thaliana	Ip-Lab	B	2923.037	1	65.63
thaliana	Ip-Lab	E	2966.835	1	60.19
thaliana	Ip-Lab	C	3030.342	1	63.03
thaliana	Ip-Lab	D	3645.333	1	60.22
thaliana	Ip-Lab	A	3746.135	1	60.82
thaliana	Ip-Lab	B	2923.037	2	60.45
thaliana	Ip-Lab	E	2966.835	2	56.45
thaliana	Ip-Lab	C	3030.342	2	57.92
thaliana	Ip-Lab	D	3645.333	2	55.15
thaliana	Ip-Lab	A	3746.135	2	53.39
thaliana	Ip-Lab	B	2923.037	3	58.09
thaliana	Ip-Lab	E	2966.835	3	52.9
thaliana	Ip-Lab	C	3030.342	3	54.87
thaliana	Ip-Lab	D	3645.333	3	53.04
thaliana	Ip-Lab	A	3746.135	3	51.12
thaliana	Ip-Lab	B	2923.037	4	52.13
thaliana	Ip-Lab	E	2966.835	4	49.28
thaliana	Ip-Lab	C	3030.342	4	51.2
thaliana	Ip-Lab	D	3645.333	4	47.9
thaliana	Ip-Lab	A	3746.135	4	48.07
thaliana	Ip-Lab	B	2923.037	5	48.3
thaliana	Ip-Lab	E	2966.835	5	45.91
thaliana	Ip-Lab	C	3030.342	5	45.85
thaliana	Ip-Lab	D	3645.333	5	44.51
thaliana	Ip-Lab	A	3746.135	5	41.22
thaliana	Ip-Lab	B	2923.037	6	43.17
thaliana	Ip-Lab	E	2966.835	6	39.56
thaliana	Ip-Lab	C	3030.342	6	42.96
thaliana	Ip-Lab	D	3645.333	6	37.61
thaliana	Ip-Lab	A	3746.135	6	38.47
thaliana	Ip-Lab	B	2923.037	7	39.75
thaliana	Ip-Lab	E	2966.835	7	35.19
thaliana	Ip-Lab	C	3030.342	7	38.72
thaliana	Ip-Lab	D	3645.333	7	33.96
thaliana	Ip-Lab	A	3746.135	7	34.65
halleri	Laut3	C	292.389	1	60.7
halleri	Laut3	D	332.144	1	61.09
Ahalleri_huge	Laut3	B	3528.02	1	60.14
Ahalleri_huge	Laut3	A	4134.355	1	60.25
halleri	Laut3	C	292.389	2	54.63
halleri	Laut3	D	332.144	2	56.54
Ahalleri_huge	Laut3	B	3528.02	2	53.41
Ahalleri_huge	Laut3	A	4134.355	2	49.79
halleri	Laut3	C	292.389	3	52.44
halleri	Laut3	D	332.144	3	52.49
Ahalleri_huge	Laut3	B	3528.02	3	45.75
Ahalleri_huge	Laut3	A	4134.355	3	46.7
halleri	Laut3	C	292.389	4	46.61
halleri	Laut3	D	332.144	4	48.77
Ahalleri_huge	Laut3	B	3528.02	4	40.21
Ahalleri_huge	Laut3	A	4134.355	4	42.96
halleri	Laut3	C	292.389	5	43.14
halleri	Laut3	D	332.144	5	45.3
Ahalleri_huge	Laut3	B	3528.02	5	35.13
Ahalleri_huge	Laut3	A	4134.355	5	38.9
halleri	Laut3	C	292.389	6	38.59
halleri	Laut3	D	332.144	6	41.47
Ahalleri_huge	Laut3	B	3528.02	6	31.48
Ahalleri_huge	Laut3	A	4134.355	6	34.64
halleri	Laut3	C	292.389	7	35.73
halleri	Laut3	D	332.144	7	37.85
Ahalleri_huge	Laut3	B	3528.02	7	27.52
Ahalleri_huge	Laut3	A	4134.355	7	30.63
Alyrata	LF10	E	859.581	1	60.86
Alyrata	LF10	C	1262.168	1	78.71
Alyrata	LF10	A	1315.414	1	60.74
Alyrata	LF10	B	2173.115	1	60.43
Alyrata	LF10	D	4681.437	1	60.22
Alyrata	LF10	E	859.581	2	56.47
Alyrata	LF10	C	1262.168	2	72.28
Alyrata	LF10	A	1315.414	2	55.9
Alyrata	LF10	B	2173.115	2	55
Alyrata	LF10	D	4681.437	2	55.35
Alyrata	LF10	E	859.581	3	54.01
Alyrata	LF10	C	1262.168	3	70
Alyrata	LF10	A	1315.414	3	52.01
Alyrata	LF10	B	2173.115	3	52.81
Alyrata	LF10	D	4681.437	3	51.31
Alyrata	LF10	E	859.581	4	50.75
Alyrata	LF10	C	1262.168	4	63.78
Alyrata	LF10	A	1315.414	4	48.36
Alyrata	LF10	B	2173.115	4	46.64
Alyrata	LF10	D	4681.437	4	47.4
Alyrata	LF10	E	859.581	5	47.07
Alyrata	LF10	C	1262.168	5	59.71
Alyrata	LF10	A	1315.414	5	43.89
Alyrata	LF10	B	2173.115	5	43.9
Alyrata	LF10	D	4681.437	5	43.38
Alyrata	LF10	E	859.581	6	43.3
Alyrata	LF10	C	1262.168	6	55.9
Alyrata	LF10	A	1315.414	6	41.22
Alyrata	LF10	B	2173.115	6	39.19
Alyrata	LF10	D	4681.437	6	38.35
Alyrata	LF10	E	859.581	7	40.54
Alyrata	LF10	C	1262.168	7	52.08
Alyrata	LF10	A	1315.414	7	36.14
Alyrata	LF10	B	2173.115	7	36.48
Alyrata	LF10	D	4681.437	7	33.96
Alyrata	LF2	C	1866.042	1	60.22
Alyrata	LF2	A	1982.479	1	62.93
Alyrata	LF2	B	2171.268	1	60.19
Alyrata	LF2	D	2484.063	1	60.96
Alyrata	LF2	E	3089.014	1	60.87
Alyrata	LF2	C	1866.042	2	52.96
Alyrata	LF2	A	1982.479	2	57.61
Alyrata	LF2	B	2171.268	2	53.65
Alyrata	LF2	D	2484.063	2	54.42
Alyrata	LF2	E	3089.014	2	55.81
Alyrata	LF2	C	1866.042	3	50.27
Alyrata	LF2	A	1982.479	3	53.44
Alyrata	LF2	B	2171.268	3	51.17
Alyrata	LF2	D	2484.063	3	52.22
Alyrata	LF2	E	3089.014	3	52.55
Alyrata	LF2	C	1866.042	4	42.18
Alyrata	LF2	A	1982.479	4	48.89
Alyrata	LF2	B	2171.268	4	47.94
Alyrata	LF2	D	2484.063	4	45.19
Alyrata	LF2	E	3089.014	4	48.59
Alyrata	LF2	C	1866.042	5	38.69
Alyrata	LF2	A	1982.479	5	43.47
Alyrata	LF2	B	2171.268	5	45.19
Alyrata	LF2	D	2484.063	5	42.31
Alyrata	LF2	E	3089.014	5	44.32
Alyrata	LF2	C	1866.042	6	34.99
Alyrata	LF2	A	1982.479	6	40.49
Alyrata	LF2	B	2171.268	6	40.43
Alyrata	LF2	D	2484.063	6	36.97
Alyrata	LF2	E	3089.014	6	39.97
Alyrata	LF2	C	1866.042	7	31.3
Alyrata	LF2	A	1982.479	7	35.06
Alyrata	LF2	B	2171.268	7	38.32
Alyrata	LF2	D	2484.063	7	33.82
Alyrata	LF2	E	3089.014	7	35.81
halleri	Lobn5	D	342.458	1	60.3
halleri	Lobn5	E	368.806	1	60.27
Ahalleri_huge	Lobn5	C	3427.894	1	60.37
halleri	Lobn5	D	342.458	2	53.25
halleri	Lobn5	E	368.806	2	56.88
Ahalleri_huge	Lobn5	C	3427.894	2	53.98
halleri	Lobn5	D	342.458	3	50.97
halleri	Lobn5	E	368.806	3	52.24
Ahalleri_huge	Lobn5	C	3427.894	3	52.33
halleri	Lobn5	D	342.458	4	46.83
halleri	Lobn5	E	368.806	4	49.76
Ahalleri_huge	Lobn5	C	3427.894	4	47.88
halleri	Lobn5	D	342.458	5	44
halleri	Lobn5	E	368.806	5	41.63
Ahalleri_huge	Lobn5	C	3427.894	5	45.2
halleri	Lobn5	D	342.458	6	37.55
halleri	Lobn5	E	368.806	6	38.69
Ahalleri_huge	Lobn5	C	3427.894	6	41.34
halleri	Lobn5	D	342.458	7	34.99
halleri	Lobn5	E	368.806	7	34.59
Ahalleri_huge	Lobn5	C	3427.894	7	39.3
halleri	Lobn6	C	342.764	1	60.58
Ahalleri_huge	Lobn6	E	3092.614	1	60.57
halleri	Lobn6	C	342.764	2	55.2
Ahalleri_huge	Lobn6	E	3092.614	2	56.13
halleri	Lobn6	C	342.764	3	53.06
Ahalleri_huge	Lobn6	E	3092.614	3	50.56
halleri	Lobn6	C	342.764	4	48.91
Ahalleri_huge	Lobn6	E	3092.614	4	46.75
halleri	Lobn6	C	342.764	5	45.18
Ahalleri_huge	Lobn6	E	3092.614	5	41.22
halleri	Lobn6	C	342.764	6	41.24
Ahalleri_huge	Lobn6	E	3092.614	6	37.09
halleri	Lobn6	C	342.764	7	38.08
Ahalleri_huge	Lobn6	E	3092.614	7	31.89
Alyrata	Mn47	A	282.097	1	60.15
Alyrata	Mn47	D	297.931	1	60.17
Alyrata	Mn47	E	2844.435	1	60.68
Alyrata	Mn47	B	2871.818	1	61.7
Alyrata	Mn47	C	3976.802	1	60.53
Alyrata	Mn47	A	282.097	2	55.77
Alyrata	Mn47	D	297.931	2	56.02
Alyrata	Mn47	E	2844.435	2	56.6
Alyrata	Mn47	B	2871.818	2	55.88
Alyrata	Mn47	C	3976.802	2	55.66
Alyrata	Mn47	A	282.097	3	50.46
Alyrata	Mn47	D	297.931	3	53.66
Alyrata	Mn47	E	2844.435	3	53.33
Alyrata	Mn47	B	2871.818	3	51.36
Alyrata	Mn47	C	3976.802	3	53.76
Alyrata	Mn47	A	282.097	4	45.09
Alyrata	Mn47	D	297.931	4	48.7
Alyrata	Mn47	E	2844.435	4	50.36
Alyrata	Mn47	B	2871.818	4	46.98
Alyrata	Mn47	C	3976.802	4	49.97
Alyrata	Mn47	A	282.097	5	39.96
Alyrata	Mn47	D	297.931	5	45.38
Alyrata	Mn47	E	2844.435	5	46.92
Alyrata	Mn47	B	2871.818	5	43.11
Alyrata	Mn47	C	3976.802	5	45.22
Alyrata	Mn47	A	282.097	6	37.39
Alyrata	Mn47	D	297.931	6	40.92
Alyrata	Mn47	E	2844.435	6	41.45
Alyrata	Mn47	B	2871.818	6	39.81
Alyrata	Mn47	C	3976.802	6	41.82
Alyrata	Mn47	A	282.097	7	32.54
Alyrata	Mn47	D	297.931	7	37.74
Alyrata	Mn47	E	2844.435	7	37.8
Alyrata	Mn47	B	2871.818	7	36.53
Alyrata	Mn47	C	3976.802	7	38.28
halleri	Nisu5	C	656.656	1	60.57
halleri	Nisu5	E	1070.095	1	60.18
halleri	Nisu5	B	1537.751	1	60.31
halleri	Nisu5	A	2018.254	1	60.46
halleri	Nisu5	C	656.656	2	54.91
halleri	Nisu5	E	1070.095	2	55.55
halleri	Nisu5	B	1537.751	2	54.16
halleri	Nisu5	A	2018.254	2	55.54
halleri	Nisu5	C	656.656	3	52.84
halleri	Nisu5	E	1070.095	3	52.36
halleri	Nisu5	B	1537.751	3	50.01
halleri	Nisu5	A	2018.254	3	53.43
halleri	Nisu5	C	656.656	4	48.95
halleri	Nisu5	E	1070.095	4	48.78
halleri	Nisu5	B	1537.751	4	46.41
halleri	Nisu5	A	2018.254	4	49.89
halleri	Nisu5	C	656.656	5	43.84
halleri	Nisu5	E	1070.095	5	45.51
halleri	Nisu5	B	1537.751	5	42.1
halleri	Nisu5	A	2018.254	5	43.34
halleri	Nisu5	C	656.656	6	40.22
halleri	Nisu5	E	1070.095	6	40.7
halleri	Nisu5	B	1537.751	6	39.3
halleri	Nisu5	A	2018.254	6	41.2
halleri	Nisu5	C	656.656	7	38.33
halleri	Nisu5	E	1070.095	7	37.54
halleri	Nisu5	B	1537.751	7	35.77
halleri	Nisu5	A	2018.254	7	38.11
Alyrata	NT12	B	543.947	1	60.23
Alyrata	NT12	C	561.85	1	63.86
Alyrata	NT12	E	582.752	1	60.19
Alyrata	NT12	D	808.509	1	63.11
Alyrata	NT12	A	886.236	1	66.07
Alyrata	NT12	B	543.947	2	55.19
Alyrata	NT12	C	561.85	2	57.41
Alyrata	NT12	E	582.752	2	56.72
Alyrata	NT12	D	808.509	2	60.07
Alyrata	NT12	A	886.236	2	56.6
Alyrata	NT12	B	543.947	3	53.43
Alyrata	NT12	C	561.85	3	55.36
Alyrata	NT12	E	582.752	3	52.51
Alyrata	NT12	D	808.509	3	57.27
Alyrata	NT12	A	886.236	3	54.9
Alyrata	NT12	B	543.947	4	48.54
Alyrata	NT12	C	561.85	4	46.7
Alyrata	NT12	E	582.752	4	49.96
Alyrata	NT12	D	808.509	4	53.11
Alyrata	NT12	A	886.236	4	52.33
Alyrata	NT12	B	543.947	5	46.29
Alyrata	NT12	C	561.85	5	43.65
Alyrata	NT12	E	582.752	5	43.47
Alyrata	NT12	D	808.509	5	50.08
Alyrata	NT12	A	886.236	5	48.36
Alyrata	NT12	B	543.947	6	41.88
Alyrata	NT12	C	561.85	6	39.87
Alyrata	NT12	E	582.752	6	39.95
Alyrata	NT12	D	808.509	6	46.26
Alyrata	NT12	A	886.236	6	45.57
Alyrata	NT12	B	543.947	7	39.73
Alyrata	NT12	C	561.85	7	36.52
Alyrata	NT12	E	582.752	7	36.19
Alyrata	NT12	D	808.509	7	42.31
Alyrata	NT12	A	886.236	7	43.01
Alyrata	Plech61-2a	D	625.663	1	60.54
Alyrata	Plech61-2a	E	1137.888	1	60.91
Alyrata	Plech61-2a	B	1553.353	1	60.52
Alyrata	Plech61-2a	D	1991.05	1	60.6
Alyrata	Plech61-2a	D	625.663	2	56.09
Alyrata	Plech61-2a	E	1137.888	2	57.6
Alyrata	Plech61-2a	B	1553.353	2	54.17
Alyrata	Plech61-2a	D	1991.05	2	50.31
Alyrata	Plech61-2a	D	625.663	3	53.59
Alyrata	Plech61-2a	E	1137.888	3	53.95
Alyrata	Plech61-2a	B	1553.353	3	50.23
Alyrata	Plech61-2a	D	1991.05	3	47.88
Alyrata	Plech61-2a	D	625.663	4	48.06
Alyrata	Plech61-2a	E	1137.888	4	51.31
Alyrata	Plech61-2a	B	1553.353	4	46.39
Alyrata	Plech61-2a	D	1991.05	4	43.94
Alyrata	Plech61-2a	D	625.663	5	44.43
Alyrata	Plech61-2a	E	1137.888	5	46.74
Alyrata	Plech61-2a	B	1553.353	5	42.17
Alyrata	Plech61-2a	D	1991.05	5	40.61
Alyrata	Plech61-2a	D	625.663	6	40.98
Alyrata	Plech61-2a	E	1137.888	6	42.86
Alyrata	Plech61-2a	B	1553.353	6	38.69
Alyrata	Plech61-2a	D	1991.05	6	31.44
Alyrata	Plech61-2a	D	625.663	7	36.68
Alyrata	Plech61-2a	E	1137.888	7	38.86
Alyrata	Plech61-2a	B	1553.353	7	35.46
Alyrata	Plech61-2a	D	1991.05	7	31.41
Alyrata	Plech91-4a	D	297.53	1	60.27
Alyrata	Plech91-4a	A	922	1	63.75
Alyrata	Plech91-4a	B	1740.274	1	60.93
Alyrata	Plech91-4a	E	3074.383	1	60.55
Alyrata	Plech91-4a	D	297.53	2	53.47
Alyrata	Plech91-4a	A	922	2	57.93
Alyrata	Plech91-4a	B	1740.274	2	56.3
Alyrata	Plech91-4a	E	3074.383	2	57.75
Alyrata	Plech91-4a	D	297.53	3	51.23
Alyrata	Plech91-4a	A	922	3	54.18
Alyrata	Plech91-4a	B	1740.274	3	51.23
Alyrata	Plech91-4a	E	3074.383	3	53.48
Alyrata	Plech91-4a	D	297.53	4	45.73
Alyrata	Plech91-4a	A	922	4	50.77
Alyrata	Plech91-4a	B	1740.274	4	47.7
Alyrata	Plech91-4a	E	3074.383	4	51.51
Alyrata	Plech91-4a	D	297.53	5	42.68
Alyrata	Plech91-4a	A	922	5	47.78
Alyrata	Plech91-4a	B	1740.274	5	42.24
Alyrata	Plech91-4a	E	3074.383	5	46.91
Alyrata	Plech91-4a	D	297.53	6	36.92
Alyrata	Plech91-4a	A	922	6	44.68
Alyrata	Plech91-4a	B	1740.274	6	38.02
Alyrata	Plech91-4a	E	3074.383	6	44.68
Alyrata	Plech91-4a	D	297.53	7	34.77
Alyrata	Plech91-4a	A	922	7	41.07
Alyrata	Plech91-4a	B	1740.274	7	33.14
Alyrata	Plech91-4a	E	3074.383	7	39.88
Alyrata	Plech92-2a	B	608.499	1	60.7
Alyrata	Plech92-2a	C	628.608	1	60.25
Alyrata	Plech92-2a	E	654.492	1	61.44
Alyrata	Plech92-2a	A	1297.827	1	60.88
Alyrata	Plech92-2a	D	1502.018	1	60.14
Alyrata	Plech92-2a	B	608.499	2	56.5
Alyrata	Plech92-2a	C	628.608	2	55.97
Alyrata	Plech92-2a	E	654.492	2	57.53
Alyrata	Plech92-2a	A	1297.827	2	54.11
Alyrata	Plech92-2a	D	1502.018	2	56.13
Alyrata	Plech92-2a	B	608.499	3	54.42
Alyrata	Plech92-2a	C	628.608	3	54.41
Alyrata	Plech92-2a	E	654.492	3	53.01
Alyrata	Plech92-2a	A	1297.827	3	52.04
Alyrata	Plech92-2a	D	1502.018	3	52.17
Alyrata	Plech92-2a	B	608.499	4	49.78
Alyrata	Plech92-2a	C	628.608	4	50.98
Alyrata	Plech92-2a	E	654.492	4	50.05
Alyrata	Plech92-2a	A	1297.827	4	49.65
Alyrata	Plech92-2a	D	1502.018	4	47.4
Alyrata	Plech92-2a	B	608.499	5	46.71
Alyrata	Plech92-2a	C	628.608	5	46.98
Alyrata	Plech92-2a	E	654.492	5	43.17
Alyrata	Plech92-2a	A	1297.827	5	45.34
Alyrata	Plech92-2a	D	1502.018	5	44.32
Alyrata	Plech92-2a	B	608.499	6	42.75
Alyrata	Plech92-2a	C	628.608	6	44.01
Alyrata	Plech92-2a	E	654.492	6	40.56
Alyrata	Plech92-2a	A	1297.827	6	42.91
Alyrata	Plech92-2a	D	1502.018	6	41.18
Alyrata	Plech92-2a	B	608.499	7	40.12
Alyrata	Plech92-2a	C	628.608	7	41.37
Alyrata	Plech92-2a	E	654.492	7	36.29
Alyrata	Plech92-2a	A	1297.827	7	39.5
Alyrata	Plech92-2a	D	1502.018	7	36.75
Alyrata	PlechC3	B	345.086	1	60.64
Alyrata	PlechC3	C	1024.407	1	61.31
Alyrata	PlechC3	A	1456.33	1	60.98
Alyrata	PlechC3	D	2057.576	1	60.4
Alyrata	PlechC3	E	2576.209	1	60.19
Alyrata	PlechC3	B	345.086	2	55.6
Alyrata	PlechC3	C	1024.407	2	56.91
Alyrata	PlechC3	A	1456.33	2	55.25
Alyrata	PlechC3	D	2057.576	2	53.93
Alyrata	PlechC3	E	2576.209	2	57.03
Alyrata	PlechC3	B	345.086	3	50.75
Alyrata	PlechC3	C	1024.407	3	54.87
Alyrata	PlechC3	A	1456.33	3	52.38
Alyrata	PlechC3	D	2057.576	3	51.49
Alyrata	PlechC3	E	2576.209	3	52.62
Alyrata	PlechC3	B	345.086	4	46.86
Alyrata	PlechC3	C	1024.407	4	51.18
Alyrata	PlechC3	A	1456.33	4	49.12
Alyrata	PlechC3	D	2057.576	4	45.27
Alyrata	PlechC3	E	2576.209	4	49.55
Alyrata	PlechC3	B	345.086	5	42.29
Alyrata	PlechC3	C	1024.407	5	47.45
Alyrata	PlechC3	A	1456.33	5	44.1
Alyrata	PlechC3	D	2057.576	5	42.3
Alyrata	PlechC3	E	2576.209	5	43.38
Alyrata	PlechC3	B	345.086	6	39.52
Alyrata	PlechC3	C	1024.407	6	44.16
Alyrata	PlechC3	A	1456.33	6	41.36
Alyrata	PlechC3	D	2057.576	6	36.3
Alyrata	PlechC3	E	2576.209	6	39.04
Alyrata	PlechC3	B	345.086	7	35.79
Alyrata	PlechC3	C	1024.407	7	41.14
Alyrata	PlechC3	A	1456.33	7	36.43
Alyrata	PlechC3	D	2057.576	7	33.87
Alyrata	PlechC3	E	2576.209	7	34.6
halleri	Prev2	A	372.153	1	60.28
halleri	Prev2	C	880.123	1	61.2
Ahalleri_huge	Prev2	B	3824.674	1	60.17
halleri	Prev2	A	372.153	2	55.27
halleri	Prev2	C	880.123	2	53.29
Ahalleri_huge	Prev2	B	3824.674	2	52.96
halleri	Prev2	A	372.153	3	52.33
halleri	Prev2	C	880.123	3	51.18
Ahalleri_huge	Prev2	B	3824.674	3	50.32
halleri	Prev2	A	372.153	4	48.34
halleri	Prev2	C	880.123	4	45.74
Ahalleri_huge	Prev2	B	3824.674	4	44.22
halleri	Prev2	A	372.153	5	43.79
halleri	Prev2	C	880.123	5	42.76
Ahalleri_huge	Prev2	B	3824.674	5	40.37
halleri	Prev2	A	372.153	6	41.4
halleri	Prev2	C	880.123	6	38.53
Ahalleri_huge	Prev2	B	3824.674	6	35.26
halleri	Prev2	A	372.153	7	36.5
halleri	Prev2	C	880.123	7	36.07
Ahalleri_huge	Prev2	B	3824.674	7	31.9
halleri	Prev6	D	385.58	1	60.17
halleri	Prev6	C	531.353	1	66.74
halleri	Prev6	E	570.242	1	60.55
halleri	Prev6	D	385.58	2	55.91
halleri	Prev6	C	531.353	2	60.44
halleri	Prev6	E	570.242	2	56.04
halleri	Prev6	D	385.58	3	51.97
halleri	Prev6	C	531.353	3	57.89
halleri	Prev6	E	570.242	3	51.53
halleri	Prev6	D	385.58	4	46.91
halleri	Prev6	C	531.353	4	52.54
halleri	Prev6	E	570.242	4	48.53
halleri	Prev6	D	385.58	5	43.15
halleri	Prev6	C	531.353	5	47.92
halleri	Prev6	E	570.242	5	42.68
halleri	Prev6	D	385.58	6	39.31
halleri	Prev6	C	531.353	6	43.49
halleri	Prev6	E	570.242	6	38.52
halleri	Prev6	D	385.58	7	35.08
halleri	Prev6	C	531.353	7	40.8
halleri	Prev6	E	570.242	7	34.56
Alyrata	Rock79b	E	392.379	1	70.44
Alyrata	Rock79b	D	488.536	1	62
Alyrata	Rock79b	C	674.845	1	64.34
Alyrata	Rock79b	A	1618.591	1	60.51
Alyrata	Rock79b	B	2619.057	1	62.15
Alyrata	Rock79b	E	392.379	2	67.19
Alyrata	Rock79b	D	488.536	2	56.83
Alyrata	Rock79b	C	674.845	2	58.76
Alyrata	Rock79b	A	1618.591	2	55.99
Alyrata	Rock79b	B	2619.057	2	55.71
Alyrata	Rock79b	E	392.379	3	63.52
Alyrata	Rock79b	D	488.536	3	54.55
Alyrata	Rock79b	C	674.845	3	57.35
Alyrata	Rock79b	A	1618.591	3	51.95
Alyrata	Rock79b	B	2619.057	3	52.83
Alyrata	Rock79b	E	392.379	4	61.16
Alyrata	Rock79b	D	488.536	4	50.59
Alyrata	Rock79b	C	674.845	4	53.25
Alyrata	Rock79b	A	1618.591	4	47.4
Alyrata	Rock79b	B	2619.057	4	49.35
Alyrata	Rock79b	E	392.379	5	55.74
Alyrata	Rock79b	D	488.536	5	48.2
Alyrata	Rock79b	C	674.845	5	50.62
Alyrata	Rock79b	A	1618.591	5	41.99
Alyrata	Rock79b	B	2619.057	5	46.48
Alyrata	Rock79b	E	392.379	6	51.96
Alyrata	Rock79b	D	488.536	6	44.73
Alyrata	Rock79b	C	674.845	6	46.43
Alyrata	Rock79b	A	1618.591	6	39.56
Alyrata	Rock79b	B	2619.057	6	41.65
Alyrata	Rock79b	E	392.379	7	47.45
Alyrata	Rock79b	D	488.536	7	41.01
Alyrata	Rock79b	C	674.845	7	44.21
Alyrata	Rock79b	A	1618.591	7	33.43
Alyrata	Rock79b	B	2619.057	7	39.43
Alyrata	SB12	D	866.136	1	60.69
Alyrata	SB12	E	1079.321	1	60.87
Alyrata	SB12	B	1732.283	1	61.28
Alyrata	SB12	A	4677.89	1	72.95
Alyrata	SB12	C	4773.994	1	62.07
Alyrata	SB12	D	866.136	2	56.41
Alyrata	SB12	E	1079.321	2	56.89
Alyrata	SB12	B	1732.283	2	57.37
Alyrata	SB12	A	4677.89	2	59.35
Alyrata	SB12	C	4773.994	2	62.62
Alyrata	SB12	D	866.136	3	53
Alyrata	SB12	E	1079.321	3	54.71
Alyrata	SB12	B	1732.283	3	54.81
Alyrata	SB12	A	4677.89	3	55.58
Alyrata	SB12	C	4773.994	3	60.87
Alyrata	SB12	D	866.136	4	49.99
Alyrata	SB12	E	1079.321	4	51.82
Alyrata	SB12	B	1732.283	4	50.23
Alyrata	SB12	A	4677.89	4	51.82
Alyrata	SB12	C	4773.994	4	57.36
Alyrata	SB12	D	866.136	5	47.61
Alyrata	SB12	E	1079.321	5	48.88
Alyrata	SB12	B	1732.283	5	47.52
Alyrata	SB12	A	4677.89	5	47.19
Alyrata	SB12	C	4773.994	5	53.43
Alyrata	SB12	D	866.136	6	44.31
Alyrata	SB12	E	1079.321	6	45.12
Alyrata	SB12	B	1732.283	6	42.8
Alyrata	SB12	A	4677.89	6	45.08
Alyrata	SB12	C	4773.994	6	50.76
Alyrata	SB12	D	866.136	7	40.59
Alyrata	SB12	E	1079.321	7	42.5
Alyrata	SB12	B	1732.283	7	40.23
Alyrata	SB12	A	4677.89	7	40.01
Alyrata	SB12	C	4773.994	7	49.18
Alyrata	Sky	C	126.972	1	69.22
Alyrata	Sky	B	363.465	1	80.15
Alyrata	Sky	A	387.924	1	60.95
Alyrata	Sky	D	2103.528	1	60.19
Alyrata	Sky	E	2168.355	1	60.91
Alyrata	Sky	C	126.972	2	63.47
Alyrata	Sky	B	363.465	2	57.29
Alyrata	Sky	A	387.924	2	54.23
Alyrata	Sky	D	2103.528	2	55.52
Alyrata	Sky	E	2168.355	2	55.57
Alyrata	Sky	C	126.972	3	61.33
Alyrata	Sky	B	363.465	3	54.69
Alyrata	Sky	A	387.924	3	51.35
Alyrata	Sky	D	2103.528	3	53.13
Alyrata	Sky	E	2168.355	3	53.36
Alyrata	Sky	C	126.972	4	57.29
Alyrata	Sky	B	363.465	4	50.26
Alyrata	Sky	A	387.924	4	48.15
Alyrata	Sky	D	2103.528	4	48.92
Alyrata	Sky	E	2168.355	4	49.89
Alyrata	Sky	C	126.972	5	51.74
Alyrata	Sky	B	363.465	5	46.66
Alyrata	Sky	A	387.924	5	44.29
Alyrata	Sky	D	2103.528	5	46.1
Alyrata	Sky	E	2168.355	5	46.88
Alyrata	Sky	C	126.972	6	48.64
Alyrata	Sky	B	363.465	6	43.19
Alyrata	Sky	A	387.924	6	41.08
Alyrata	Sky	D	2103.528	6	40.65
Alyrata	Sky	E	2168.355	6	41.97
Alyrata	Sky	C	126.972	7	46.1
Alyrata	Sky	B	363.465	7	40.16
Alyrata	Sky	A	387.924	7	37.69
Alyrata	Sky	D	2103.528	7	37.74
Alyrata	Sky	E	2168.355	7	39.19
halleri	Thersode	A	819.393	1	61.33
halleri	Thersode	D	1274.096	1	60.18
halleri	Thersode	E	1809.133	1	60.42
Ahalleri_huge	Thersode	C	3508.217	1	60.28
halleri	Thersode	A	819.393	2	54.59
halleri	Thersode	D	1274.096	2	56.91
halleri	Thersode	E	1809.133	2	56.82
Ahalleri_huge	Thersode	C	3508.217	2	52.75
halleri	Thersode	A	819.393	3	51.94
halleri	Thersode	D	1274.096	3	52.86
halleri	Thersode	E	1809.133	3	52.57
Ahalleri_huge	Thersode	C	3508.217	3	50.65
halleri	Thersode	A	819.393	4	49.12
halleri	Thersode	D	1274.096	4	50.24
halleri	Thersode	E	1809.133	4	50.3
Ahalleri_huge	Thersode	C	3508.217	4	41.95
halleri	Thersode	A	819.393	5	46.27
halleri	Thersode	D	1274.096	5	47.68
halleri	Thersode	E	1809.133	5	44.13
Ahalleri_huge	Thersode	C	3508.217	5	38.62
halleri	Thersode	A	819.393	6	43.43
halleri	Thersode	D	1274.096	6	44.99
halleri	Thersode	E	1809.133	6	41.49
Ahalleri_huge	Thersode	C	3508.217	6	35.72
halleri	Thersode	A	819.393	7	39.34
halleri	Thersode	D	1274.096	7	41.08
halleri	Thersode	E	1809.133	7	37.45
Ahalleri_huge	Thersode	C	3508.217	7	32.83
thaliana	Urd1	A	1409.323	1	61.05
thaliana	Urd1	C	1649.986	1	76.05
thaliana	Urd1	D	2029.919	1	60.19
thaliana	Urd1	E	2243.685	1	60.42
thaliana	Urd1	B	2511.309	1	60.56
thaliana	Urd1	E	2815.215	1	61.94
thaliana	Urd1	D	2911.235	1	60.14
thaliana	Urd1	C	4106.233	1	60.3
thaliana	Urd1	A	4207.478	1	77
thaliana	Urd1	B	4522.923	1	71.49
thaliana	Urd1	A	1409.323	2	55.05
thaliana	Urd1	C	1649.986	2	70.29
thaliana	Urd1	D	2029.919	2	56.32
thaliana	Urd1	E	2243.685	2	56.9
thaliana	Urd1	B	2511.309	2	56.38
thaliana	Urd1	E	2815.215	2	58.01
thaliana	Urd1	D	2911.235	2	54.26
thaliana	Urd1	C	4106.233	2	53.33
thaliana	Urd1	A	4207.478	2	71.56
thaliana	Urd1	B	4522.923	2	67.14
thaliana	Urd1	A	1409.323	3	52.02
thaliana	Urd1	C	1649.986	3	68.47
thaliana	Urd1	D	2029.919	3	54.62
thaliana	Urd1	E	2243.685	3	52.2
thaliana	Urd1	B	2511.309	3	54.82
thaliana	Urd1	E	2815.215	3	54.59
thaliana	Urd1	D	2911.235	3	52.15
thaliana	Urd1	C	4106.233	3	51.31
thaliana	Urd1	A	4207.478	3	68.1
thaliana	Urd1	B	4522.923	3	62.94
thaliana	Urd1	A	1409.323	4	48.37
thaliana	Urd1	C	1649.986	4	61.14
thaliana	Urd1	D	2029.919	4	50.82
thaliana	Urd1	E	2243.685	4	49.34
thaliana	Urd1	B	2511.309	4	51.17
thaliana	Urd1	E	2815.215	4	51.54
thaliana	Urd1	D	2911.235	4	47.26
thaliana	Urd1	C	4106.233	4	42.89
thaliana	Urd1	A	4207.478	4	63.98
thaliana	Urd1	B	4522.923	4	58.47
thaliana	Urd1	A	1409.323	5	43.95
thaliana	Urd1	C	1649.986	5	58.09
thaliana	Urd1	D	2029.919	5	47.85
thaliana	Urd1	E	2243.685	5	42.43
thaliana	Urd1	B	2511.309	5	47.75
thaliana	Urd1	E	2815.215	5	47.03
thaliana	Urd1	D	2911.235	5	43.61
thaliana	Urd1	C	4106.233	5	39.43
thaliana	Urd1	A	4207.478	5	58.26
thaliana	Urd1	B	4522.923	5	52.5
thaliana	Urd1	A	1409.323	6	41.83
thaliana	Urd1	C	1649.986	6	53.73
thaliana	Urd1	D	2029.919	6	43.73
thaliana	Urd1	E	2243.685	6	39.12
thaliana	Urd1	B	2511.309	6	43.76
thaliana	Urd1	E	2815.215	6	42.86
thaliana	Urd1	D	2911.235	6	38.7
thaliana	Urd1	C	4106.233	6	35.07
thaliana	Urd1	A	4207.478	6	55.42
thaliana	Urd1	B	4522.923	6	47.99
thaliana	Urd1	A	1409.323	7	36.23
thaliana	Urd1	C	1649.986	7	51.06
thaliana	Urd1	D	2029.919	7	40.16
thaliana	Urd1	E	2243.685	7	34.5
thaliana	Urd1	B	2511.309	7	40.74
thaliana	Urd1	E	2815.215	7	39.51
thaliana	Urd1	D	2911.235	7	33.92
thaliana	Urd1	C	4106.233	7	31.96
thaliana	Urd1	A	4207.478	7	47.91
thaliana	Urd1	B	4522.923	7	42
thaliana	Val0	B	183.997	1	60.17
thaliana	Val0	E	344.295	1	60.26
thaliana	Val0	D	612.985	1	72.46
thaliana	Val0	A	662.42	1	60.47
thaliana	Val0	C	804.012	1	65.67
thaliana	Val0	B	183.997	2	54.66
thaliana	Val0	E	344.295	2	55.05
thaliana	Val0	D	612.985	2	68.53
thaliana	Val0	A	662.42	2	56.48
thaliana	Val0	C	804.012	2	61.32
thaliana	Val0	B	183.997	3	48.38
thaliana	Val0	E	344.295	3	52.06
thaliana	Val0	D	612.985	3	64
thaliana	Val0	A	662.42	3	53.98
thaliana	Val0	C	804.012	3	59.49
thaliana	Val0	B	183.997	4	43.78
thaliana	Val0	E	344.295	4	48.13
thaliana	Val0	D	612.985	4	60.74
thaliana	Val0	A	662.42	4	49.28
thaliana	Val0	C	804.012	4	56.31
thaliana	Val0	B	183.997	5	39.66
thaliana	Val0	E	344.295	5	45.2
thaliana	Val0	D	612.985	5	57.12
thaliana	Val0	A	662.42	5	44.28
thaliana	Val0	C	804.012	5	52.39
thaliana	Val0	B	183.997	6	36.99
thaliana	Val0	E	344.295	6	40.25
thaliana	Val0	D	612.985	6	53.08
thaliana	Val0	A	662.42	6	41.74
thaliana	Val0	C	804.012	6	49.03
thaliana	Val0	B	183.997	7	34.21
thaliana	Val0	E	344.295	7	37.2
thaliana	Val0	D	612.985	7	48.63
thaliana	Val0	A	662.42	7	37.7
thaliana	Val0	C	804.012	7	46.06
Alyrata	Vos2	D	672.459	1	60.53
Alyrata	Vos2	A	781.274	1	60.95
Alyrata	Vos2	C	999.452	1	61.81
Alyrata	Vos2	E	1239.672	1	60.85
Alyrata	Vos2	B	1369.504	1	60.21
Alyrata	Vos2	D	672.459	2	57.17
Alyrata	Vos2	A	781.274	2	56.04
Alyrata	Vos2	C	999.452	2	56.13
Alyrata	Vos2	E	1239.672	2	58.13
Alyrata	Vos2	B	1369.504	2	55.81
Alyrata	Vos2	D	672.459	3	53.22
Alyrata	Vos2	A	781.274	3	53.52
Alyrata	Vos2	C	999.452	3	54.47
Alyrata	Vos2	E	1239.672	3	54.18
Alyrata	Vos2	B	1369.504	3	51.75
Alyrata	Vos2	D	672.459	4	50.22
Alyrata	Vos2	A	781.274	4	49.78
Alyrata	Vos2	C	999.452	4	47.09
Alyrata	Vos2	E	1239.672	4	51.65
Alyrata	Vos2	B	1369.504	4	47.72
Alyrata	Vos2	D	672.459	5	47.25
Alyrata	Vos2	A	781.274	5	43.95
Alyrata	Vos2	C	999.452	5	42.68
Alyrata	Vos2	E	1239.672	5	45.16
Alyrata	Vos2	B	1369.504	5	42.81
Alyrata	Vos2	D	672.459	6	44.34
Alyrata	Vos2	A	781.274	6	41.58
Alyrata	Vos2	C	999.452	6	40.19
Alyrata	Vos2	E	1239.672	6	41.8
Alyrata	Vos2	B	1369.504	6	39.28
Alyrata	Vos2	D	672.459	7	38.98
Alyrata	Vos2	A	781.274	7	37.34
Alyrata	Vos2	C	999.452	7	37.3
Alyrata	Vos2	E	1239.672	7	37.5
Alyrata	Vos2	B	1369.504	7	35.33
halleri	Wall7	A	504.455	1	62.87
halleri	Wall7	E	728.007	1	61.06
halleri	Wall7	C	1005.965	1	60.96
halleri	Wall7	A	504.455	2	57.19
halleri	Wall7	E	728.007	2	57.05
halleri	Wall7	C	1005.965	2	56.73
halleri	Wall7	A	504.455	3	53.57
halleri	Wall7	E	728.007	3	51.64
halleri	Wall7	C	1005.965	3	54.68
halleri	Wall7	A	504.455	4	49.92
halleri	Wall7	E	728.007	4	47.98
halleri	Wall7	C	1005.965	4	51.82
halleri	Wall7	A	504.455	5	45.27
halleri	Wall7	E	728.007	5	44.19
halleri	Wall7	C	1005.965	5	48.04
halleri	Wall7	A	504.455	6	42.39
halleri	Wall7	E	728.007	6	39.41
halleri	Wall7	C	1005.965	6	45.49
halleri	Wall7	A	504.455	7	37.17
halleri	Wall7	E	728.007	7	34.11
halleri	Wall7	C	1005.965	7	42.37

## Sheet: Survival_symptom_exp2
Experiment 2
species	genotypes	replicate	survival	symptome's grade
halleri	Wall7	E	1	5
lyrata	Mn47	A	0	6
thaliana	Val0	A	0	6
lyrata	PlechC3	B	1	5
halleri	Nisu5	E	1	3
thaliana	Urd1	A	0	6
halleri	Wall7	A	1	2
lyrata	Plech91-4a	E	1	2
thaliana	Col-FRI	A	0	6
thaliana	Gud3	A	0	6
halleri	Bdg	C	1	3
thaliana	Amu0	D	1	1
thaliana	Urd1	A	0	6
halleri	Prev6	D	1	5
halleri	Prev2	A	1	3
lyrata	Mn47	D	1	2
halleri	Bara3	A	1	5
halleri	Lobn5	D	1	2
lyrata	Plech91-4a	A	1	1
halleri	Nisu5	C	1	3
thaliana	Coy0	A	0	6
halleri	Bara4	D	1	5
thaliana	Coy0	C	1	5
thaliana	Hec0	A	0	6
lyrata	Rock79b	C	1	2
halleri	Thersode	A	1	5
thaliana	Hec0	A	0	6
thaliana	Amu0	A	0	6
halleri	Bara3	E	1	2
thaliana	Gud3	A	0	6
lyrata	Rock79b	D	1	1
lyrata	LF10	E	1	5
lyrata	NT12	B	1	1
halleri	Thersode	E	1	3
thaliana	Urd1	B	0	6
lyrata	Rock79b	E	1	3
thaliana	Amu0	B	0	6
halleri	Prev2	C	1	3
lyrata	NT12	D	1	3
lyrata	Has005a	D	1	4
halleri	Prev6	C	1	5
lyrata	Plech92-2a	B	1	1
halleri	Bara4	B	0	6
halleri	Bdg	B	1	2
lyrata	NT12	C	1	1
lyrata	ALR	A	1	1
thaliana	Hec0	B	0	6
thaliana	Gud3	B	0	6
lyrata	NT12	E	1	3
thaliana	Urd1	B	0	6
halleri	Hall2.2	E	1	4
lyrata	Plech61-2a	E	1	3
thaliana	Hec0	B	0	6
thaliana	Col-FRI	B	0	6
halleri	Wall7	C	1	5
thaliana	Ip-Lab	B	0	6
lyrata	Has005a	E	1	4
lyrata	Has005a	B	1	4
thaliana	Ip-Hoy	B	0	6
thaliana	Coy0	B	0	6
lyrata	Sky	B	1	1
halleri	Nisu5	B	1	4
lyrata	ALR	B	1	4
halleri	Lobn6	E	1	2
halleri	Bara4	A	1	4
thaliana	Gud3	B	0	6
halleri	Bara3	B	1	4
lyrata	Has005a	C	1	1
halleri	Laut3	A	1	3
thaliana	Col-FRI	C	0	6
halleri	Bara3	C	1	3
lyrata	Has166b	D	1	3
thaliana	Ip-Lab	C	0	6
lyrata	SB12	D	1	2
thaliana	Hec0	C	0	6
lyrata	Plech92-2a	A	1	2
lyrata	Sky	C	0	6
lyrata	Sky	A	1	1
halleri	Bara4	C	0	6
lyrata	SB12	B	1	1
thaliana	Hec0	C	0	6
lyrata	Vos2	C	1	1
thaliana	Amu0	C	0	6
thaliana	Val0	B	1	1
halleri	Lobn6	C	0	6
thaliana	Val0	C	0	6
halleri	Hall2.2	C	1	3
lyrata	Plech92-2a	D	1	3
lyrata	Has166b	C	1	1
thaliana	Urd1	C	0	6
thaliana	Urd1	C	0	6
lyrata	Vos2	E	1	2
halleri	Laut3	C	0	6
halleri	Lobn5	C	1	4
thaliana	Gud3	C	0	6
lyrata	LF10	C	1	1
lyrata	NT12	A	1	1
halleri	Thersode	D	1	4
lyrata	Plech92-2a	E	1	1
halleri	Hall2.2	D	1	2
lyrata	Plech61-2a	D	1	1
halleri	Hall2.2	B	1	3
thaliana	Val0	D	0	6
thaliana	Ip-Hoy	C	1	4
lyrata	Plech91-4a	D	1	1
halleri	Thersode	C	1	3
lyrata	ALR	D	1	2
thaliana	Gud3	C	1	2
lyrata	Has166b	A	1	2
lyrata	Vos2	B	1	2
halleri	Laut3	D	0	6
halleri	Nisu5	A	1	2
lyrata	Vos2	A	1	5
thaliana	Hec0	D	0	6
lyrata	Rock79b	A	1	2
lyrata	LF2	C	1	1
lyrata	Sky	E	1	2
lyrata	LF2	D	1	1
lyrata	PlechC3	C	1	5
thaliana	Col-FRI	D	0	6
lyrata	LF10	B	1	1
thaliana	Gud3	D	0	6
lyrata	LF2	E	1	1
thaliana	Urd1	D	0	6
thaliana	Urd1	D	0	6
lyrata	LF2	B	1	2
lyrata	PlechC3	E	1	1
thaliana	Ip-Lab	D	1	2
thaliana	Gud3	D	0	6
lyrata	Sky	D	0	6
lyrata	ALR	C	1	1
thaliana	Hec0	D	0	6
lyrata	Mn47	C	1	2
lyrata	LF10	A	1	3
lyrata	PlechC3	D	1	1
lyrata	SB12	C	1	2
thaliana	Coy0	D	0	6
lyrata	Vos2	D	1	2
lyrata	LF2	A	1	1
thaliana	Amu0	E	0	6
lyrata	Mn47	B	1	1
halleri	Lobn5	E	0	6
thaliana	Urd1	E	0	6
lyrata	Mn47	E	1	1
halleri	Bdg	A	1	3
thaliana	Hec0	E	0	6
thaliana	Ip-Lab	A	1	2
halleri	Prev6	E	0	6
lyrata	Plech91-4a	B	1	1
lyrata	ALR	E	1	1
lyrata	Rock79b	B	1	1
lyrata	Plech61-2a	B	1	1
halleri	Bara4	E	0	6
lyrata	Plech61-2a	D	1	1
halleri	Bara3	D	1	2
thaliana	Col-FRI	E	0	6
lyrata	PlechC3	A	1	1
thaliana	Gud3	E	0	6
halleri	Laut3	B	1	2
thaliana	Urd1	E	0	6
thaliana	Coy0	E	0	6
thaliana	Ip-Hoy	D	1	2
halleri	Hall2.2	A	1	1
thaliana	Ip-Hoy	A	1	3
lyrata	SB12	A	1	2
thaliana	Ip-Hoy	E	1	2
lyrata	LF10	D	1	2
thaliana	Hec0	E	0	6
halleri	Bdg	E	1	2
lyrata	Has166b	E	1	3
thaliana	Ip-Lab	E	0	6
thaliana	Gud3	E	0	6
thaliana	Val0	E	0	6
halleri	Prev2	B	1	1
lyrata	Plech92-2a	C	1	1
lyrata	SB12	E	0	6

## Sheet: SWC_over_time_exp3
Experiment 3
species	genotype	replicate	time_after_last_watering [days]	SWC [%]	wilting_day	SWC_at_wilting [%]
halleri	Lobn5	D	1	61.38	14	23.75
halleri	Nisu6	D	1	58.15	14	20.89
halleri	hal2.2	D	1	63.66	16	17.23
halleri	Bara4	D	1	56.91	21	12.4
thaliana	Col.FRI	D	1	63.63	12	12.94
halleri	hal6.5	D	1	57.1	19	12.72
thaliana	IP.Cmo3	D	1	56.74	12	12.18
lyrata	Plech91.4a	D	1	57.06	14	20.4
halleri	Prev2	A	1	57.3	16	24.52
halleri	hal6.5	E	1	55.44	16	20.68
lyrata	HAS.122c	E	1	54.9	18	12.15
halleri	Laut3	E	1	54.29	18	11.66
thaliana	IP.Lab7	E	1	53.93	12	11.18
halleri	Lobn5	E	1	55.92	14	20.98
thaliana	Hec0	E	1	55.01	12	11.19
halleri	Bara4	E	1	55.63	14	9.9
thaliana	Hec0	A	1	55.73	10	11.19
halleri	Laut11	E	1	54.74	16	17.02
thaliana	Urd1	E	1	55.9	12	9.22
thaliana	Amu0	E	1	54.18	8	13.84
halleri	Bdg	E	1	57.4	19	6.42
lyrata	LF2	E	1	53.97	10	24.86
thaliana	Gud3	E	1	53.84	10	10.07
halleri	Nisu6	E	1	57.42	18	19.16
halleri	Prev2	E	1	56.46	16	18.5
halleri	Nisu6	A	1	57.53	16	18.57
thaliana	Col.FRI	E	1	57.72	12	14.48
lyrata	SB12	E	1	49.53	16	15.81
halleri	hal2.2	E	1	54.95	16	17.65
thaliana	IP.Cmo3	E	1	55.29	8	15.17
lyrata	HAS.166b	A	1	56.19	21	14.81
halleri	Lobn5	A	1	55.05	12	13.77
halleri	Bara4	A	1	57.63	21	10.65
halleri	Bdg	A	1	58.46	14	11.77
thaliana	Col.FRI	A	1	57.34	14	11.83
lyrata	LF2	A	1	58.72	14	11.51
halleri	hal6.5	A	1	62.09	18	17.47
halleri	Laut3	A	1	57.02	10	13.7
lyrata	HAS.166b	B	1	53.82	19	14.95
halleri	Lobn5	B	1	52.16	10	15.6
thaliana	IP.Lab7	A	1	56.86	12	14.17
halleri	Laut3	B	1	53.49	10	15.63
thaliana	Col.FRI	B	1	52.7	16	9.47
thaliana	IP.Cmo3	B	1	51.98	10	7.48
halleri	hal6.5	B	1	51.69	14	11.02
halleri	Bdg	B	1	51.63	14	15.11
halleri	Lobn6	B	1	52.43	10	13.35
thaliana	Amu0	B	1	54.88	10	12.56
thaliana	IP.Lab7	B	1	55.49	12	13.54
lyrata	HAS.122c	B	1	56.56	19	17.46
thaliana	Gud3	A	1	54.51	8	15.33
lyrata	LF2	B	1	55.73	21	92.52
halleri	hal2.2	B	1	54.56	16	19.25
thaliana	Urd1	B	1	54.12	12	12.69
lyrata	Plech91.4a	B	1	56.9	21	15.29
lyrata	Sky	B	1	56.22	21	16.28
halleri	Laut11	B	1	58.69	18	17.55
halleri	Prev2	B	1	56.94	16	20.92
lyrata	HAS.122c	A	1	55.37	18	10.71
lyrata	LF5	B	1	55.47	18	10.52
thaliana	Hec0	B	1	57.41	12	10.06
halleri	Bara4	B	1	57.47	21	11.82
thaliana	Urd1	C	1	55.51	12	11.17
thaliana	Col.FRI	C	1	54.33	14	11.81
lyrata	Sky	A	1	57.33	18	12.4
halleri	Prev2	C	1	55.02	19	13.22
halleri	hal2.2	C	1	56.1	16	18.59
lyrata	LF2	C	1	55.71	18	12.93
thaliana	IP.Lab7	C	1	54.96	12	11.8
halleri	Bara4	C	1	55.55	21	12.15
lyrata	HAS.166b	C	1	55.49	19	15.72
lyrata	SB12	C	1	55.15	16	21
thaliana	IP.Cmo3	C	1	52.88	14	92.52
halleri	Bdg	C	1	55.67	14	10.43
lyrata	Plech91.4a	A	1	56.7	18	12.48
halleri	Laut11	C	1	54.67	18	12.76
lyrata	Sky	C	1	57.07	19	16.64
lyrata	LF5	C	1	58.21	14	16.49
halleri	Laut3	C	1	55.57	10	14.01
thaliana	Gud3	C	1	54.62	10	12.38
thaliana	Amu0	C	1	55.85	8	15.25
halleri	hal6.5	C	1	56.81	18	92.52
halleri	Lobn5	C	1	53.61	10	15.64
lyrata	HAS.122c	C	1	55.85	14	18.5
lyrata	Plech91.4a	C	1	58.25	16	10.04
thaliana	Amu0	A	1	55.46	8	14.18
lyrata	Plech61.a19	C	1	56.59	14	18.49
halleri	Lobn6	C	1	56.72	16	18.72
thaliana	Gud3	D	1	57.07	8	15.26
lyrata	Sky	D	1	58.57	16	21.5
lyrata	HAS.122c	D	1	56.89	14	19.4
halleri	Bdg	D	1	55.9	14	20.21
thaliana	Hec0	D	1	54.49	8	15.02
halleri	Prev2	D	1	56.86	16	21.13
lyrata	SB12	D	1	63.6	16	24.79
halleri	Laut3	D	1	58.43	18	18.43
lyrata	HAS.166b	D	1	58.83	16	21.59
lyrata	LF2	D	1	58.32	18	12.86
thaliana	Amu0	D	1	56.73	8	13.41
halleri	Laut11	D	1	56.8	19	12.15
thaliana	Urd1	D	1	57.68	16	8.56
thaliana	Urd1	A	1	56.18	12	14.89
halleri	Lobn5	D	2	57.14	14	23.75
halleri	Nisu6	D	2	53.2	14	20.89
halleri	hal2.2	D	2	60.32	16	17.23
halleri	Bara4	D	2	53.45	21	12.4
thaliana	Col.FRI	D	2	59.19	12	12.94
halleri	hal6.5	D	2	51.27	19	12.72
thaliana	IP.Cmo3	D	2	51.47	12	12.18
lyrata	Plech91.4a	D	2	52.67	14	20.4
halleri	Prev2	A	2	52.94	16	24.52
halleri	hal6.5	E	2	50.79	16	20.68
lyrata	HAS.122c	E	2	48.96	18	12.15
halleri	Laut3	E	2	48.69	18	11.66
thaliana	IP.Lab7	E	2	48.12	12	11.18
halleri	Lobn5	E	2	51.63	14	20.98
thaliana	Hec0	E	2	49.79	12	11.19
halleri	Bara4	E	2	50.33	14	9.9
thaliana	Hec0	A	2	48.48	10	11.19
halleri	Laut11	E	2	48.7	16	17.02
thaliana	Urd1	E	2	49.7	12	9.22
thaliana	Amu0	E	2	46.39	8	13.84
halleri	Bdg	E	2	51.99	19	6.42
lyrata	LF2	E	2	50.28	10	24.86
thaliana	Gud3	E	2	47.34	10	10.07
halleri	Nisu6	E	2	51.41	18	19.16
halleri	Prev2	E	2	52.91	16	18.5
halleri	Nisu6	A	2	52.03	16	18.57
thaliana	Col.FRI	E	2	53.11	12	14.48
lyrata	SB12	E	2	46.05	16	15.81
halleri	hal2.2	E	2	51.42	16	17.65
thaliana	IP.Cmo3	E	2	49.41	8	15.17
lyrata	HAS.166b	A	2	50.72	21	14.81
halleri	Lobn5	A	2	49.51	12	13.77
halleri	Bara4	A	2	52.58	21	10.65
halleri	Bdg	A	2	53.91	14	11.77
thaliana	Col.FRI	A	2	53.02	14	11.83
lyrata	LF2	A	2	54.28	14	11.51
halleri	hal6.5	A	2	57.64	18	17.47
halleri	Laut3	A	2	51.84	10	13.7
lyrata	HAS.166b	B	2	49.04	19	14.95
halleri	Lobn5	B	2	44.46	10	15.6
thaliana	IP.Lab7	A	2	48.65	12	14.17
halleri	Laut3	B	2	46.89	10	15.63
thaliana	Col.FRI	B	2	47.57	16	9.47
thaliana	IP.Cmo3	B	2	45.43	10	7.48
halleri	hal6.5	B	2	46.93	14	11.02
halleri	Bdg	B	2	46.51	14	15.11
halleri	Lobn6	B	2	47.01	10	13.35
thaliana	Amu0	B	2	48.71	10	12.56
thaliana	IP.Lab7	B	2	50.68	12	13.54
lyrata	HAS.122c	B	2	51.08	19	17.46
thaliana	Gud3	A	2	45.18	8	15.33
lyrata	LF2	B	2	52.15	21	92.52
halleri	hal2.2	B	2	51.16	16	19.25
thaliana	Urd1	B	2	50.5	12	12.69
lyrata	Plech91.4a	B	2	54.59	21	15.29
lyrata	Sky	B	2	52.38	21	16.28
halleri	Laut11	B	2	55.23	18	17.55
halleri	Prev2	B	2	53.93	16	20.92
lyrata	HAS.122c	A	2	48.31	18	10.71
lyrata	LF5	B	2	51.62	18	10.52
thaliana	Hec0	B	2	53.52	12	10.06
halleri	Bara4	B	2	53.59	21	11.82
thaliana	Urd1	C	2	51.38	12	11.17
thaliana	Col.FRI	C	2	50.04	14	11.81
lyrata	Sky	A	2	51.25	18	12.4
halleri	Prev2	C	2	51.55	19	13.22
halleri	hal2.2	C	2	51.95	16	18.59
lyrata	LF2	C	2	51.99	18	12.93
thaliana	IP.Lab7	C	2	50.83	12	11.8
halleri	Bara4	C	2	51.89	21	12.15
lyrata	HAS.166b	C	2	52.73	19	15.72
lyrata	SB12	C	2	51.78	16	21
thaliana	IP.Cmo3	C	2	46.69	14	92.52
halleri	Bdg	C	2	52.11	14	10.43
lyrata	Plech91.4a	A	2	50.1	18	12.48
halleri	Laut11	C	2	50.83	18	12.76
lyrata	Sky	C	2	53.9	19	16.64
lyrata	LF5	C	2	55.1	14	16.49
halleri	Laut3	C	2	51.03	10	14.01
thaliana	Gud3	C	2	49.54	10	12.38
thaliana	Amu0	C	2	49.63	8	15.25
halleri	hal6.5	C	2	53.7	18	92.52
halleri	Lobn5	C	2	48.3	10	15.64
lyrata	HAS.122c	C	2	53.06	14	18.5
lyrata	Plech91.4a	C	2	55.16	16	10.04
thaliana	Amu0	A	2	46.29	8	14.18
lyrata	Plech61.a19	C	2	53.22	14	18.49
halleri	Lobn6	C	2	52.73	16	18.72
thaliana	Gud3	D	2	49.47	8	15.26
lyrata	Sky	D	2	53.75	16	21.5
lyrata	HAS.122c	D	2	50.07	14	19.4
halleri	Bdg	D	2	51.09	14	20.21
thaliana	Hec0	D	2	46.71	8	15.02
halleri	Prev2	D	2	51.35	16	21.13
lyrata	SB12	D	2	54.54	16	24.79
halleri	Laut3	D	2	54.08	18	18.43
lyrata	HAS.166b	D	2	54.65	16	21.59
lyrata	LF2	D	2	53.42	18	12.86
thaliana	Amu0	D	2	49.91	8	13.41
halleri	Laut11	D	2	51.89	19	12.15
thaliana	Urd1	D	2	53.48	16	8.56
thaliana	Urd1	A	2	50.15	12	14.89
halleri	Lobn5	D	3	53	14	23.75
halleri	Nisu6	D	3	47.22	14	20.89
halleri	hal2.2	D	3	54.73	16	17.23
halleri	Bara4	D	3	47.88	21	12.4
thaliana	Col.FRI	D	3	52.99	12	12.94
halleri	hal6.5	D	3	46.23	19	12.72
thaliana	IP.Cmo3	D	3	46.17	12	12.18
lyrata	Plech91.4a	D	3	47.93	14	20.4
halleri	Prev2	A	3	50.53	16	24.52
halleri	hal6.5	E	3	47.67	16	20.68
lyrata	HAS.122c	E	3	44.97	18	12.15
halleri	Laut3	E	3	45.09	18	11.66
thaliana	IP.Lab7	E	3	43.38	12	11.18
halleri	Lobn5	E	3	48.66	14	20.98
thaliana	Hec0	E	3	43.93	12	11.19
halleri	Bara4	E	3	45.69	14	9.9
thaliana	Hec0	A	3	42.79	10	11.19
halleri	Laut11	E	3	44.83	16	17.02
thaliana	Urd1	E	3	45.12	12	9.22
thaliana	Amu0	E	3	39.63	8	13.84
halleri	Bdg	E	3	48.73	19	6.42
lyrata	LF2	E	3	46.78	10	24.86
thaliana	Gud3	E	3	40.2	10	10.07
halleri	Nisu6	E	3	47.59	18	19.16
halleri	Prev2	E	3	48.7	16	18.5
halleri	Nisu6	A	3	49.25	16	18.57
thaliana	Col.FRI	E	3	47.79	12	14.48
lyrata	SB12	E	3	42.14	16	15.81
halleri	hal2.2	E	3	46.88	16	17.65
thaliana	IP.Cmo3	E	3	42.26	8	15.17
lyrata	HAS.166b	A	3	47.07	21	14.81
halleri	Lobn5	A	3	44.39	12	13.77
halleri	Bara4	A	3	48.21	21	10.65
halleri	Bdg	A	3	49.62	14	11.77
thaliana	Col.FRI	A	3	48.94	14	11.83
lyrata	LF2	A	3	49.46	14	11.51
halleri	hal6.5	A	3	52.94	18	17.47
halleri	Laut3	A	3	46.17	10	13.7
lyrata	HAS.166b	B	3	45.74	19	14.95
halleri	Lobn5	B	3	38.16	10	15.6
thaliana	IP.Lab7	A	3	44.46	12	14.17
halleri	Laut3	B	3	42.36	10	15.63
thaliana	Col.FRI	B	3	43.78	16	9.47
thaliana	IP.Cmo3	B	3	39.54	10	7.48
halleri	hal6.5	B	3	42.69	14	11.02
halleri	Bdg	B	3	39.93	14	15.11
halleri	Lobn6	B	3	36.91	10	13.35
thaliana	Amu0	B	3	42.86	10	12.56
thaliana	IP.Lab7	B	3	45.65	12	13.54
lyrata	HAS.122c	B	3	46.86	19	17.46
thaliana	Gud3	A	3	39.8	8	15.33
lyrata	LF2	B	3	48.24	21	92.52
halleri	hal2.2	B	3	47.06	16	19.25
thaliana	Urd1	B	3	43.38	12	12.69
lyrata	Plech91.4a	B	3	48.6	21	15.29
lyrata	Sky	B	3	46.91	21	16.28
halleri	Laut11	B	3	49.79	18	17.55
halleri	Prev2	B	3	48.52	16	20.92
lyrata	HAS.122c	A	3	45.48	18	10.71
lyrata	LF5	B	3	45.02	18	10.52
thaliana	Hec0	B	3	45.68	12	10.06
halleri	Bara4	B	3	45.57	21	11.82
thaliana	Urd1	C	3	46.33	12	11.17
thaliana	Col.FRI	C	3	45.87	14	11.81
lyrata	Sky	A	3	47.47	18	12.4
halleri	Prev2	C	3	48.44	19	13.22
halleri	hal2.2	C	3	48.77	16	18.59
lyrata	LF2	C	3	48.87	18	12.93
thaliana	IP.Lab7	C	3	45.02	12	11.8
halleri	Bara4	C	3	48.05	21	12.15
lyrata	HAS.166b	C	3	48.2	19	15.72
lyrata	SB12	C	3	47.3	16	21
thaliana	IP.Cmo3	C	3	37.63	14	92.52
halleri	Bdg	C	3	46.9	14	10.43
lyrata	Plech91.4a	A	3	46.89	18	12.48
halleri	Laut11	C	3	45.78	18	12.76
lyrata	Sky	C	3	48.19	19	16.64
lyrata	LF5	C	3	47.93	14	16.49
halleri	Laut3	C	3	43.22	10	14.01
thaliana	Gud3	C	3	40.74	10	12.38
thaliana	Amu0	C	3	39.65	8	15.25
halleri	hal6.5	C	3	47.69	18	92.52
halleri	Lobn5	C	3	40.65	10	15.64
lyrata	HAS.122c	C	3	47.79	14	18.5
lyrata	Plech91.4a	C	3	46.96	16	10.04
thaliana	Amu0	A	3	40.84	8	14.18
lyrata	Plech61.a19	C	3	43.98	14	18.49
halleri	Lobn6	C	3	45.05	16	18.72
thaliana	Gud3	D	3	43.65	8	15.26
lyrata	Sky	D	3	51.22	16	21.5
lyrata	HAS.122c	D	3	47.25	14	19.4
halleri	Bdg	D	3	47.15	14	20.21
thaliana	Hec0	D	3	40.63	8	15.02
halleri	Prev2	D	3	48.41	16	21.13
lyrata	SB12	D	3	51	16	24.79
halleri	Laut3	D	3	50.57	18	18.43
lyrata	HAS.166b	D	3	50.35	16	21.59
lyrata	LF2	D	3	49.12	18	12.86
thaliana	Amu0	D	3	42.09	8	13.41
halleri	Laut11	D	3	47.24	19	12.15
thaliana	Urd1	D	3	49.86	16	8.56
thaliana	Urd1	A	3	46.51	12	14.89
halleri	Lobn5	D	4	48.51	14	23.75
halleri	Nisu6	D	4	41.83	14	20.89
halleri	hal2.2	D	4	51.17	16	17.23
halleri	Bara4	D	4	44.53	21	12.4
thaliana	Col.FRI	D	4	47.31	12	12.94
halleri	hal6.5	D	4	42.87	19	12.72
thaliana	IP.Cmo3	D	4	42.7	12	12.18
lyrata	Plech91.4a	D	4	45.21	14	20.4
halleri	Prev2	A	4	48.57	16	24.52
halleri	hal6.5	E	4	43.18	16	20.68
lyrata	HAS.122c	E	4	39.99	18	12.15
halleri	Laut3	E	4	40.04	18	11.66
thaliana	IP.Lab7	E	4	37.04	12	11.18
halleri	Lobn5	E	4	43.51	14	20.98
thaliana	Hec0	E	4	37.62	12	11.19
halleri	Bara4	E	4	40.49	14	9.9
thaliana	Hec0	A	4	37.27	10	11.19
halleri	Laut11	E	4	40.36	16	17.02
thaliana	Urd1	E	4	38.95	12	9.22
thaliana	Amu0	E	4	31.68	8	13.84
halleri	Bdg	E	4	42.54	19	6.42
lyrata	LF2	E	4	43.34	10	24.86
thaliana	Gud3	E	4	34.12	10	10.07
halleri	Nisu6	E	4	45	18	19.16
halleri	Prev2	E	4	45.84	16	18.5
halleri	Nisu6	A	4	45.67	16	18.57
thaliana	Col.FRI	E	4	43.22	12	14.48
lyrata	SB12	E	4	39.3	16	15.81
halleri	hal2.2	E	4	44.44	16	17.65
thaliana	IP.Cmo3	E	4	36.96	8	15.17
lyrata	HAS.166b	A	4	43.14	21	14.81
halleri	Lobn5	A	4	39.2	12	13.77
halleri	Bara4	A	4	45.02	21	10.65
halleri	Bdg	A	4	45.94	14	11.77
thaliana	Col.FRI	A	4	44.44	14	11.83
lyrata	LF2	A	4	45.39	14	11.51
halleri	hal6.5	A	4	49.5	18	17.47
halleri	Laut3	A	4	41.4	10	13.7
lyrata	HAS.166b	B	4	41.16	19	14.95
halleri	Lobn5	B	4	31.55	10	15.6
thaliana	IP.Lab7	A	4	40	12	14.17
halleri	Laut3	B	4	36.33	10	15.63
thaliana	Col.FRI	B	4	39.08	16	9.47
thaliana	IP.Cmo3	B	4	31.26	10	7.48
halleri	hal6.5	B	4	36.4	14	11.02
halleri	Bdg	B	4	34.82	14	15.11
halleri	Lobn6	B	4	32.16	10	13.35
thaliana	Amu0	B	4	34.71	10	12.56
thaliana	IP.Lab7	B	4	40.16	12	13.54
lyrata	HAS.122c	B	4	42.22	19	17.46
thaliana	Gud3	A	4	33.77	8	15.33
lyrata	LF2	B	4	44.44	21	92.52
halleri	hal2.2	B	4	43.53	16	19.25
thaliana	Urd1	B	4	39.03	12	12.69
lyrata	Plech91.4a	B	4	45.04	21	15.29
lyrata	Sky	B	4	43.31	21	16.28
halleri	Laut11	B	4	31.41	18	17.55
halleri	Prev2	B	4	44.46	16	20.92
lyrata	HAS.122c	A	4	41.14	18	10.71
lyrata	LF5	B	4	43.56	18	10.52
thaliana	Hec0	B	4	39.59	12	10.06
halleri	Bara4	B	4	41.21	21	11.82
thaliana	Urd1	C	4	38.92	12	11.17
thaliana	Col.FRI	C	4	40.57	14	11.81
lyrata	Sky	A	4	43.66	18	12.4
halleri	Prev2	C	4	44.56	19	13.22
halleri	hal2.2	C	4	44.14	16	18.59
lyrata	LF2	C	4	42.97	18	12.93
thaliana	IP.Lab7	C	4	39.03	12	11.8
halleri	Bara4	C	4	43.72	21	12.15
lyrata	HAS.166b	C	4	43.6	19	15.72
lyrata	SB12	C	4	43.04	16	21
thaliana	IP.Cmo3	C	4	30.17	14	92.52
halleri	Bdg	C	4	41.6	14	10.43
lyrata	Plech91.4a	A	4	43.4	18	12.48
halleri	Laut11	C	4	41.4	18	12.76
lyrata	Sky	C	4	44.31	19	16.64
lyrata	LF5	C	4	44.09	14	16.49
halleri	Laut3	C	4	37.56	10	14.01
thaliana	Gud3	C	4	34.36	10	12.38
thaliana	Amu0	C	4	33.35	8	15.25
halleri	hal6.5	C	4	44.37	18	92.52
halleri	Lobn5	C	4	34.9	10	15.64
lyrata	HAS.122c	C	4	44.31	14	18.5
lyrata	Plech91.4a	C	4	43	16	10.04
thaliana	Amu0	A	4	34.36	8	14.18
lyrata	Plech61.a19	C	4	41.01	14	18.49
halleri	Lobn6	C	4	41.43	16	18.72
thaliana	Gud3	D	4	34.62	8	15.26
lyrata	Sky	D	4	44.67	16	21.5
lyrata	HAS.122c	D	4	40.21	14	19.4
halleri	Bdg	D	4	39.1	14	20.21
thaliana	Hec0	D	4	32.15	8	15.02
halleri	Prev2	D	4	42.43	16	21.13
lyrata	SB12	D	4	45.17	16	24.79
halleri	Laut3	D	4	44	18	18.43
lyrata	HAS.166b	D	4	45.58	16	21.59
lyrata	LF2	D	4	44.67	18	12.86
thaliana	Amu0	D	4	33.51	8	13.41
halleri	Laut11	D	4	41.7	19	12.15
thaliana	Urd1	D	4	46.28	16	8.56
thaliana	Urd1	A	4	43.15	12	14.89
halleri	Lobn5	D	5	43.47	14	23.75
halleri	Nisu6	D	5	37.02	14	20.89
halleri	hal2.2	D	5	44.85	16	17.23
halleri	Bara4	D	5	39.24	21	12.4
thaliana	Col.FRI	D	5	38.98	12	12.94
halleri	hal6.5	D	5	37.45	19	12.72
thaliana	IP.Cmo3	D	5	36.51	12	12.18
lyrata	Plech91.4a	D	5	40.25	14	20.4
halleri	Prev2	A	5	45.08	16	24.52
halleri	hal6.5	E	5	38.25	16	20.68
lyrata	HAS.122c	E	5	34.25	18	12.15
halleri	Laut3	E	5	34.17	18	11.66
thaliana	IP.Lab7	E	5	30.04	12	11.18
halleri	Lobn5	E	5	38.69	14	20.98
thaliana	Hec0	E	5	29.99	12	11.19
halleri	Bara4	E	5	33.46	14	9.9
thaliana	Hec0	A	5	29.31	10	11.19
halleri	Laut11	E	5	34.86	16	17.02
thaliana	Urd1	E	5	30.69	12	9.22
thaliana	Amu0	E	5	22.42	8	13.84
halleri	Bdg	E	5	35.86	19	6.42
lyrata	LF2	E	5	38.91	10	24.86
thaliana	Gud3	E	5	24.75	10	10.07
halleri	Nisu6	E	5	40.59	18	19.16
halleri	Prev2	E	5	39.39	16	18.5
halleri	Nisu6	A	5	40.24	16	18.57
thaliana	Col.FRI	E	5	36.72	12	14.48
lyrata	SB12	E	5	35.32	16	15.81
halleri	hal2.2	E	5	40.12	16	17.65
thaliana	IP.Cmo3	E	5	27.92	8	15.17
lyrata	HAS.166b	A	5	38.68	21	14.81
halleri	Lobn5	A	5	31.78	12	13.77
halleri	Bara4	A	5	38.9	21	10.65
halleri	Bdg	A	5	38.53	14	11.77
thaliana	Col.FRI	A	5	37.52	14	11.83
lyrata	LF2	A	5	38.44	14	11.51
halleri	hal6.5	A	5	42.54	18	17.47
halleri	Laut3	A	5	32.11	10	13.7
lyrata	HAS.166b	B	5	35.86	19	14.95
halleri	Lobn5	B	5	24.72	10	15.6
thaliana	IP.Lab7	A	5	34.14	12	14.17
halleri	Laut3	B	5	29.22	10	15.63
thaliana	Col.FRI	B	5	32.26	16	9.47
thaliana	IP.Cmo3	B	5	21.95	10	7.48
halleri	hal6.5	B	5	29.64	14	11.02
halleri	Bdg	B	5	29.09	14	15.11
halleri	Lobn6	B	5	25.71	10	13.35
thaliana	Amu0	B	5	26.32	10	12.56
thaliana	IP.Lab7	B	5	33.05	12	13.54
lyrata	HAS.122c	B	5	39.58	19	17.46
thaliana	Gud3	A	5	26.07	8	15.33
lyrata	LF2	B	5	39.08	21	92.52
halleri	hal2.2	B	5	38.28	16	19.25
thaliana	Urd1	B	5	31.75	12	12.69
lyrata	Plech91.4a	B	5	40.28	21	15.29
lyrata	Sky	B	5	38.65	21	16.28
halleri	Laut11	B	5	40.68	18	17.55
halleri	Prev2	B	5	40.86	16	20.92
lyrata	HAS.122c	A	5	35.9	18	10.71
lyrata	LF5	B	5	35.58	18	10.52
thaliana	Hec0	B	5	33.37	12	10.06
halleri	Bara4	B	5	35.94	21	11.82
thaliana	Urd1	C	5	30.56	12	11.17
thaliana	Col.FRI	C	5	34.01	14	11.81
lyrata	Sky	A	5	38.15	18	12.4
halleri	Prev2	C	5	39.25	19	13.22
halleri	hal2.2	C	5	38.44	16	18.59
lyrata	LF2	C	5	36.98	18	12.93
thaliana	IP.Lab7	C	5	31.64	12	11.8
halleri	Bara4	C	5	37.82	21	12.15
lyrata	HAS.166b	C	5	38.28	19	15.72
lyrata	SB12	C	5	37.97	16	21
thaliana	IP.Cmo3	C	5	18.49	14	92.52
halleri	Bdg	C	5	33.68	14	10.43
lyrata	Plech91.4a	A	5	38.33	18	12.48
halleri	Laut11	C	5	35.71	18	12.76
lyrata	Sky	C	5	39.06	19	16.64
lyrata	LF5	C	5	36.02	14	16.49
halleri	Laut3	C	5	29.28	10	14.01
thaliana	Gud3	C	5	26.44	10	12.38
thaliana	Amu0	C	5	23.38	8	15.25
halleri	hal6.5	C	5	37.79	18	92.52
halleri	Lobn5	C	5	27.38	10	15.64
lyrata	HAS.122c	C	5	38.36	14	18.5
lyrata	Plech91.4a	C	5	35.52	16	10.04
thaliana	Amu0	A	5	24.81	8	14.18
lyrata	Plech61.a19	C	5	34.86	14	18.49
halleri	Lobn6	C	5	35.97	16	18.72
thaliana	Gud3	D	5	25.7	8	15.26
lyrata	Sky	D	5	40.59	16	21.5
lyrata	HAS.122c	D	5	35.06	14	19.4
halleri	Bdg	D	5	36.16	14	20.21
thaliana	Hec0	D	5	24.21	8	15.02
halleri	Prev2	D	5	38.5	16	21.13
lyrata	SB12	D	5	47.09	16	24.79
halleri	Laut3	D	5	40.01	18	18.43
lyrata	HAS.166b	D	5	40.53	16	21.59
lyrata	LF2	D	5	39.43	18	12.86
thaliana	Amu0	D	5	24.15	8	13.41
halleri	Laut11	D	5	36.31	19	12.15
thaliana	Urd1	D	5	40.61	16	8.56
thaliana	Urd1	A	5	37.92	12	14.89
halleri	Lobn5	D	6	39.81	14	23.75
halleri	Nisu6	D	6	34.16	14	20.89
halleri	hal2.2	D	6	38.82	16	17.23
halleri	Bara4	D	6	35.04	21	12.4
thaliana	Col.FRI	D	6	33.07	12	12.94
halleri	hal6.5	D	6	33.28	19	12.72
thaliana	IP.Cmo3	D	6	31.12	12	12.18
lyrata	Plech91.4a	D	6	36.71	14	20.4
halleri	Prev2	A	6	42.97	16	24.52
halleri	hal6.5	E	6	36.43	16	20.68
lyrata	HAS.122c	E	6	32.11	18	12.15
halleri	Laut3	E	6	32.25	18	11.66
thaliana	IP.Lab7	E	6	26.84	12	11.18
halleri	Lobn5	E	6	36.93	14	20.98
thaliana	Hec0	E	6	26.12	12	11.19
halleri	Bara4	E	6	30.48	14	9.9
thaliana	Hec0	A	6	24.6	10	11.19
halleri	Laut11	E	6	33.2	16	17.02
thaliana	Urd1	E	6	27.05	12	9.22
thaliana	Amu0	E	6	19.14	8	13.84
halleri	Bdg	E	6	33.34	19	6.42
lyrata	LF2	E	6	36.58	10	24.86
thaliana	Gud3	E	6	20.05	10	10.07
halleri	Nisu6	E	6	38.73	18	19.16
halleri	Prev2	E	6	37.37	16	18.5
halleri	Nisu6	A	6	36.66	16	18.57
thaliana	Col.FRI	E	6	33.15	12	14.48
lyrata	SB12	E	6	33.12	16	15.81
halleri	hal2.2	E	6	37.43	16	17.65
thaliana	IP.Cmo3	E	6	22.98	8	15.17
lyrata	HAS.166b	A	6	36.48	21	14.81
halleri	Lobn5	A	6	27.47	12	13.77
halleri	Bara4	A	6	35.51	21	10.65
halleri	Bdg	A	6	33.77	14	11.77
thaliana	Col.FRI	A	6	33.16	14	11.83
lyrata	LF2	A	6	33.66	14	11.51
halleri	hal6.5	A	6	38.41	18	17.47
halleri	Laut3	A	6	27	10	13.7
lyrata	HAS.166b	B	6	33.76	19	14.95
halleri	Lobn5	B	6	22.5	10	15.6
thaliana	IP.Lab7	A	6	30.38	12	14.17
halleri	Laut3	B	6	26.02	10	15.63
thaliana	Col.FRI	B	6	29.73	16	9.47
thaliana	IP.Cmo3	B	6	17.74	10	7.48
halleri	hal6.5	B	6	27.22	14	11.02
halleri	Bdg	B	6	27.02	14	15.11
halleri	Lobn6	B	6	22.82	10	13.35
thaliana	Amu0	B	6	22.32	10	12.56
thaliana	IP.Lab7	B	6	29.55	12	13.54
lyrata	HAS.122c	B	6	37.28	19	17.46
thaliana	Gud3	A	6	21.71	8	15.33
lyrata	LF2	B	6	36.94	21	92.52
halleri	hal2.2	B	6	36.24	16	19.25
thaliana	Urd1	B	6	28.18	12	12.69
lyrata	Plech91.4a	B	6	38.28	21	15.29
lyrata	Sky	B	6	36.82	21	16.28
halleri	Laut11	B	6	37.73	18	17.55
halleri	Prev2	B	6	38.15	16	20.92
lyrata	HAS.122c	A	6	31.24	18	10.71
lyrata	LF5	B	6	33.13	18	10.52
thaliana	Hec0	B	6	29.5	12	10.06
halleri	Bara4	B	6	33.92	21	11.82
thaliana	Urd1	C	6	26.69	12	11.17
thaliana	Col.FRI	C	6	30.86	14	11.81
lyrata	Sky	A	6	35.77	18	12.4
halleri	Prev2	C	6	37.11	19	13.22
halleri	hal2.2	C	6	36.38	16	18.59
lyrata	LF2	C	6	34.32	18	12.93
thaliana	IP.Lab7	C	6	27.85	12	11.8
halleri	Bara4	C	6	35.76	21	12.15
lyrata	HAS.166b	C	6	36.31	19	15.72
lyrata	SB12	C	6	36.16	16	21
thaliana	IP.Cmo3	C	6	14.3	14	92.52
halleri	Bdg	C	6	30.19	14	10.43
lyrata	Plech91.4a	A	6	35.93	18	12.48
halleri	Laut11	C	6	33.03	18	12.76
lyrata	Sky	C	6	36.59	19	16.64
lyrata	LF5	C	6	32.57	14	16.49
halleri	Laut3	C	6	25.59	10	14.01
thaliana	Gud3	C	6	22.71	10	12.38
thaliana	Amu0	C	6	19.77	8	15.25
halleri	hal6.5	C	6	34.25	18	92.52
halleri	Lobn5	C	6	23.75	10	15.64
lyrata	HAS.122c	C	6	34.88	14	18.5
lyrata	Plech91.4a	C	6	31.88	16	10.04
thaliana	Amu0	A	6	20.39	8	14.18
lyrata	Plech61.a19	C	6	32.25	14	18.49
halleri	Lobn6	C	6	33.65	16	18.72
thaliana	Gud3	D	6	21.16	8	15.26
lyrata	Sky	D	6	38.66	16	21.5
lyrata	HAS.122c	D	6	33.27	14	19.4
halleri	Bdg	D	6	34.2	14	20.21
thaliana	Hec0	D	6	20.19	8	15.02
halleri	Prev2	D	6	36.42	16	21.13
lyrata	SB12	D	6	44.55	16	24.79
halleri	Laut3	D	6	38.02	18	18.43
lyrata	HAS.166b	D	6	37.76	16	21.59
lyrata	LF2	D	6	35.44	18	12.86
thaliana	Amu0	D	6	18.67	8	13.41
halleri	Laut11	D	6	32.84	19	12.15
thaliana	Urd1	D	6	36.17	16	8.56
thaliana	Urd1	A	6	33.89	12	14.89
halleri	Lobn5	D	7	37.57	14	23.75
halleri	Nisu6	D	7	32.09	14	20.89
halleri	hal2.2	D	7	36.74	16	17.23
halleri	Bara4	D	7	33.21	21	12.4
thaliana	Col.FRI	D	7	29.42	12	12.94
halleri	hal6.5	D	7	31.12	19	12.72
thaliana	IP.Cmo3	D	7	27.73	12	12.18
lyrata	Plech91.4a	D	7	34.61	14	20.4
halleri	Prev2	A	7	39.98	16	24.52
halleri	hal6.5	E	7	33.8	16	20.68
lyrata	HAS.122c	E	7	29.26	18	12.15
halleri	Laut3	E	7	29.23	18	11.66
thaliana	IP.Lab7	E	7	22.81	12	11.18
halleri	Lobn5	E	7	34.34	14	20.98
thaliana	Hec0	E	7	22.01	12	11.19
halleri	Bara4	E	7	26.89	14	9.9
thaliana	Hec0	A	7	19.6	10	11.19
halleri	Laut11	E	7	30.58	16	17.02
thaliana	Urd1	E	7	22.29	12	9.22
thaliana	Amu0	E	7	16.2	8	13.84
halleri	Bdg	E	7	29.69	19	6.42
lyrata	LF2	E	7	34.1	10	24.86
thaliana	Gud3	E	7	16.76	10	10.07
halleri	Nisu6	E	7	36.36	18	19.16
halleri	Prev2	E	7	34.8	16	18.5
halleri	Nisu6	A	7	32.96	16	18.57
thaliana	Col.FRI	E	7	29.42	12	14.48
lyrata	SB12	E	7	31.28	16	15.81
halleri	hal2.2	E	7	35.48	16	17.65
thaliana	IP.Cmo3	E	7	18.99	8	15.17
lyrata	HAS.166b	A	7	33.54	21	14.81
halleri	Lobn5	A	7	24.26	12	13.77
halleri	Bara4	A	7	33.19	21	10.65
halleri	Bdg	A	7	30.01	14	11.77
thaliana	Col.FRI	A	7	29.49	14	11.83
lyrata	LF2	A	7	30.93	14	11.51
halleri	hal6.5	A	7	36.42	18	17.47
halleri	Laut3	A	7	23.45	10	13.7
lyrata	HAS.166b	B	7	31.33	19	14.95
halleri	Lobn5	B	7	20.3	10	15.6
thaliana	IP.Lab7	A	7	26.17	12	14.17
halleri	Laut3	B	7	22.35	10	15.63
thaliana	Col.FRI	B	7	26.49	16	9.47
thaliana	IP.Cmo3	B	7	13.72	10	7.48
halleri	hal6.5	B	7	23.65	14	11.02
halleri	Bdg	B	7	24.32	14	15.11
halleri	Lobn6	B	7	19.67	10	13.35
thaliana	Amu0	B	7	18.25	10	12.56
thaliana	IP.Lab7	B	7	25.56	12	13.54
lyrata	HAS.122c	B	7	34.81	19	17.46
thaliana	Gud3	A	7	17.69	8	15.33
lyrata	LF2	B	7	34.47	21	92.52
halleri	hal2.2	B	7	33.68	16	19.25
thaliana	Urd1	B	7	24.47	12	12.69
lyrata	Plech91.4a	B	7	36	21	15.29
lyrata	Sky	B	7	34.7	21	16.28
halleri	Laut11	B	7	35.46	18	17.55
halleri	Prev2	B	7	36.07	16	20.92
lyrata	HAS.122c	A	7	27.47	18	10.71
lyrata	LF5	B	7	30.08	18	10.52
thaliana	Hec0	B	7	24.81	12	10.06
halleri	Bara4	B	7	31.32	21	11.82
thaliana	Urd1	C	7	22.9	12	11.17
thaliana	Col.FRI	C	7	27.41	14	11.81
lyrata	Sky	A	7	31.49	18	12.4
halleri	Prev2	C	7	34.16	19	13.22
halleri	hal2.2	C	7	33.41	16	18.59
lyrata	LF2	C	7	30.79	18	12.93
thaliana	IP.Lab7	C	7	24.27	12	11.8
halleri	Bara4	C	7	33.28	21	12.15
lyrata	HAS.166b	C	7	34.02	19	15.72
lyrata	SB12	C	7	34.24	16	21
thaliana	IP.Cmo3	C	7	11.75	14	92.52
halleri	Bdg	C	7	26.62	14	10.43
lyrata	Plech91.4a	A	7	31.62	18	12.48
halleri	Laut11	C	7	30.74	18	12.76
lyrata	Sky	C	7	34.79	19	16.64
lyrata	LF5	C	7	30.43	14	16.49
halleri	Laut3	C	7	22.67	10	14.01
thaliana	Gud3	C	7	19.78	10	12.38
thaliana	Amu0	C	7	17.58	8	15.25
halleri	hal6.5	C	7	32.02	18	92.52
halleri	Lobn5	C	7	21.5	10	15.64
lyrata	HAS.122c	C	7	32.51	14	18.5
lyrata	Plech91.4a	C	7	29.21	16	10.04
thaliana	Amu0	A	7	16.3	8	14.18
lyrata	Plech61.a19	C	7	30.61	14	18.49
halleri	Lobn6	C	7	32.1	16	18.72
thaliana	Gud3	D	7	17.7	8	15.26
lyrata	Sky	D	7	36.18	16	21.5
lyrata	HAS.122c	D	7	30.87	14	19.4
halleri	Bdg	D	7	31.89	14	20.21
thaliana	Hec0	D	7	17.46	8	15.02
halleri	Prev2	D	7	34.62	16	21.13
lyrata	SB12	D	7	41.86	16	24.79
halleri	Laut3	D	7	35.63	18	18.43
lyrata	HAS.166b	D	7	35.75	16	21.59
lyrata	LF2	D	7	33.04	18	12.86
thaliana	Amu0	D	7	16.02	8	13.41
halleri	Laut11	D	7	30.81	19	12.15
thaliana	Urd1	D	7	33.17	16	8.56
thaliana	Urd1	A	7	29.62	12	14.89
halleri	Lobn5	D	8	34.9	14	23.75
halleri	Nisu6	D	8	30.74	14	20.89
halleri	hal2.2	D	8	33.2	16	17.23
halleri	Bara4	D	8	30.41	21	12.4
thaliana	Col.FRI	D	8	24.74	12	12.94
halleri	hal6.5	D	8	28.65	19	12.72
thaliana	IP.Cmo3	D	8	24.08	12	12.18
lyrata	Plech91.4a	D	8	31.99	14	20.4
halleri	Prev2	A	8	38.27	16	24.52
halleri	hal6.5	E	8	32.07	16	20.68
lyrata	HAS.122c	E	8	27.54	18	12.15
halleri	Laut3	E	8	27.36	18	11.66
thaliana	IP.Lab7	E	8	19.68	12	11.18
halleri	Lobn5	E	8	32.16	14	20.98
thaliana	Hec0	E	8	18.79	12	11.19
halleri	Bara4	E	8	23.9	14	9.9
thaliana	Hec0	A	8	16.3	10	11.19
halleri	Laut11	E	8	28.72	16	17.02
thaliana	Urd1	E	8	18.06	12	9.22
thaliana	Amu0	E	8	13.84	8	13.84
halleri	Bdg	E	8	26.14	19	6.42
lyrata	LF2	E	8	30.55	10	24.86
thaliana	Gud3	E	8	14.05	10	10.07
halleri	Nisu6	E	8	33.94	18	19.16
halleri	Prev2	E	8	31.82	16	18.5
halleri	Nisu6	A	8	31.15	16	18.57
thaliana	Col.FRI	E	8	24.96	12	14.48
lyrata	SB12	E	8	28.19	16	15.81
halleri	hal2.2	E	8	32.06	16	17.65
thaliana	IP.Cmo3	E	8	15.17	8	15.17
lyrata	HAS.166b	A	8	31.82	21	14.81
halleri	Lobn5	A	8	21.47	12	13.77
halleri	Bara4	A	8	31.14	21	10.65
halleri	Bdg	A	8	27.23	14	11.77
thaliana	Col.FRI	A	8	25.98	14	11.83
lyrata	LF2	A	8	26.95	14	11.51
halleri	hal6.5	A	8	33.96	18	17.47
halleri	Laut3	A	8	20.19	10	13.7
lyrata	HAS.166b	B	8	29.64	19	14.95
halleri	Lobn5	B	8	18.74	10	15.6
thaliana	IP.Lab7	A	8	23.07	12	14.17
halleri	Laut3	B	8	20.03	10	15.63
thaliana	Col.FRI	B	8	24.1	16	9.47
thaliana	IP.Cmo3	B	8	11.56	10	7.48
halleri	hal6.5	B	8	21.62	14	11.02
halleri	Bdg	B	8	22.97	14	15.11
halleri	Lobn6	B	8	17.56	10	13.35
thaliana	Amu0	B	8	15.94	10	12.56
thaliana	IP.Lab7	B	8	22.43	12	13.54
lyrata	HAS.122c	B	8	33.02	19	17.46
thaliana	Gud3	A	8	15.33	8	15.33
lyrata	LF2	B	8	32.91	21	92.52
halleri	hal2.2	B	8	32.07	16	19.25
thaliana	Urd1	B	8	21.46	12	12.69
lyrata	Plech91.4a	B	8	34.04	21	15.29
lyrata	Sky	B	8	33	21	16.28
halleri	Laut11	B	8	33.33	18	17.55
halleri	Prev2	B	8	34	16	20.92
lyrata	HAS.122c	A	8	25.63	18	10.71
lyrata	LF5	B	8	27.69	18	10.52
thaliana	Hec0	B	8	20.94	12	10.06
halleri	Bara4	B	8	29.24	21	11.82
thaliana	Urd1	C	8	19.41	12	11.17
thaliana	Col.FRI	C	8	24.69	14	11.81
lyrata	Sky	A	8	29.42	18	12.4
halleri	Prev2	C	8	32.33	19	13.22
halleri	hal2.2	C	8	31.66	16	18.59
lyrata	LF2	C	8	28.83	18	12.93
thaliana	IP.Lab7	C	8	21.08	12	11.8
halleri	Bara4	C	8	30.99	21	12.15
lyrata	HAS.166b	C	8	31.84	19	15.72
lyrata	SB12	C	8	31.82	16	21
thaliana	IP.Cmo3	C	8	9.52	14	92.52
halleri	Bdg	C	8	23.38	14	10.43
lyrata	Plech91.4a	A	8	29.5	18	12.48
halleri	Laut11	C	8	28.26	18	12.76
lyrata	Sky	C	8	32.52	19	16.64
lyrata	LF5	C	8	27.19	14	16.49
halleri	Laut3	C	8	18.85	10	14.01
thaliana	Gud3	C	8	16.57	10	12.38
thaliana	Amu0	C	8	15.25	8	15.25
halleri	hal6.5	C	8	28.76	18	92.52
halleri	Lobn5	C	8	19.03	10	15.64
lyrata	HAS.122c	C	8	29.25	14	18.5
lyrata	Plech91.4a	C	8	25.61	16	10.04
thaliana	Amu0	A	8	14.18	8	14.18
lyrata	Plech61.a19	C	8	27.78	14	18.49
halleri	Lobn6	C	8	29.79	16	18.72
thaliana	Gud3	D	8	15.26	8	15.26
lyrata	Sky	D	8	34.21	16	21.5
lyrata	HAS.122c	D	8	29.08	14	19.4
halleri	Bdg	D	8	30.27	14	20.21
thaliana	Hec0	D	8	15.02	8	15.02
halleri	Prev2	D	8	32.66	16	21.13
lyrata	SB12	D	8	39.46	16	24.79
halleri	Laut3	D	8	33.72	18	18.43
lyrata	HAS.166b	D	8	33.45	16	21.59
lyrata	LF2	D	8	29.79	18	12.86
thaliana	Amu0	D	8	13.41	8	13.41
halleri	Laut11	D	8	27.97	19	12.15
thaliana	Urd1	D	8	28.86	16	8.56
thaliana	Urd1	A	8	26.36	12	14.89
halleri	Lobn5	D	9	32.97	14	23.75
halleri	Nisu6	D	9	28.42	14	20.89
halleri	hal2.2	D	9	30.93	16	17.23
halleri	Bara4	D	9	28.58	21	12.4
thaliana	Col.FRI	D	9	20.97	12	12.94
halleri	hal6.5	D	9	26.92	19	12.72
thaliana	IP.Cmo3	D	9	21.08	12	12.18
lyrata	Plech91.4a	D	9	29.89	14	20.4
halleri	Prev2	A	9	35.36	16	24.52
halleri	hal6.5	E	9	29.78	16	20.68
lyrata	HAS.122c	E	9	25.18	18	12.15
halleri	Laut3	E	9	25.22	18	11.66
thaliana	IP.Lab7	E	9	16.61	12	11.18
halleri	Lobn5	E	9	29.78	14	20.98
thaliana	Hec0	E	9	15.77	12	11.19
halleri	Bara4	E	9	20.3	14	9.9
thaliana	Hec0	A	9	12.91	10	11.19
halleri	Laut11	E	9	26.94	16	17.02
thaliana	Urd1	E	9	15.05	12	9.22
thaliana	Amu0	E	9	92.52	8	13.84
halleri	Bdg	E	9	23.57	19	6.42
lyrata	LF2	E	9	27.81	10	24.86
thaliana	Gud3	E	9	11.76	10	10.07
halleri	Nisu6	E	9	32.05	18	19.16
halleri	Prev2	E	9	30.06	16	18.5
halleri	Nisu6	A	9	28.25	16	18.57
thaliana	Col.FRI	E	9	21.54	12	14.48
lyrata	SB12	E	9	26.17	16	15.81
halleri	hal2.2	E	9	29.65	16	17.65
thaliana	IP.Cmo3	E	9	92.52	8	15.17
lyrata	HAS.166b	A	9	28.89	21	14.81
halleri	Lobn5	A	9	18.31	12	13.77
halleri	Bara4	A	9	28.53	21	10.65
halleri	Bdg	A	9	22.98	14	11.77
thaliana	Col.FRI	A	9	22.24	14	11.83
lyrata	LF2	A	9	22.31	14	11.51
halleri	hal6.5	A	9	31.18	18	17.47
halleri	Laut3	A	9	16.05	10	13.7
lyrata	HAS.166b	B	9	27.6	19	14.95
halleri	Lobn5	B	9	16.99	10	15.6
thaliana	IP.Lab7	A	9	19.45	12	14.17
halleri	Laut3	B	9	17.33	10	15.63
thaliana	Col.FRI	B	9	20.78	16	9.47
thaliana	IP.Cmo3	B	9	9.01	10	7.48
halleri	hal6.5	B	9	18.39	14	11.02
halleri	Bdg	B	9	20.7	14	15.11
halleri	Lobn6	B	9	15.03	10	13.35
thaliana	Amu0	B	9	13.77	10	12.56
thaliana	IP.Lab7	B	9	19.13	12	13.54
lyrata	HAS.122c	B	9	30.38	19	17.46
thaliana	Gud3	A	9	92.52	8	15.33
lyrata	LF2	B	9	30.38	21	92.52
halleri	hal2.2	B	9	29.55	16	19.25
thaliana	Urd1	B	9	17.88	12	12.69
lyrata	Plech91.4a	B	9	31.67	21	15.29
lyrata	Sky	B	9	30.68	21	16.28
halleri	Laut11	B	9	30.71	18	17.55
halleri	Prev2	B	9	31.84	16	20.92
lyrata	HAS.122c	A	9	22.84	18	10.71
lyrata	LF5	B	9	25.55	18	10.52
thaliana	Hec0	B	9	17.08	12	10.06
halleri	Bara4	B	9	26.85	21	11.82
thaliana	Urd1	C	9	15.53	12	11.17
thaliana	Col.FRI	C	9	20.62	14	11.81
lyrata	Sky	A	9	25.77	18	12.4
halleri	Prev2	C	9	28.69	19	13.22
halleri	hal2.2	C	9	28.41	16	18.59
lyrata	LF2	C	9	25.54	18	12.93
thaliana	IP.Lab7	C	9	17.45	12	11.8
halleri	Bara4	C	9	28.1	21	12.15
lyrata	HAS.166b	C	9	28.6	19	15.72
lyrata	SB12	C	9	29.31	16	21
thaliana	IP.Cmo3	C	9	33.13	14	92.52
halleri	Bdg	C	9	19.82	14	10.43
lyrata	Plech91.4a	A	9	25.87	18	12.48
halleri	Laut11	C	9	25.77	18	12.76
lyrata	Sky	C	9	30.69	19	16.64
lyrata	LF5	C	9	24.8	14	16.49
halleri	Laut3	C	9	15.86	10	14.01
thaliana	Gud3	C	9	14.07	10	12.38
thaliana	Amu0	C	9	92.52	8	15.25
halleri	hal6.5	C	9	26.62	18	92.52
halleri	Lobn5	C	9	17.38	10	15.64
lyrata	HAS.122c	C	9	27.02	14	18.5
lyrata	Plech91.4a	C	9	23.54	16	10.04
thaliana	Amu0	A	9	92.52	8	14.18
lyrata	Plech61.a19	C	9	26.05	14	18.49
halleri	Lobn6	C	9	27.8	16	18.72
thaliana	Gud3	D	9	92.52	8	15.26
lyrata	Sky	D	9	31.6	16	21.5
lyrata	HAS.122c	D	9	26.52	14	19.4
halleri	Bdg	D	9	27.83	14	20.21
thaliana	Hec0	D	9	92.52	8	15.02
halleri	Prev2	D	9	30.12	16	21.13
lyrata	SB12	D	9	36.67	16	24.79
halleri	Laut3	D	9	31.5	18	18.43
lyrata	HAS.166b	D	9	31.57	16	21.59
lyrata	LF2	D	9	27.05	18	12.86
thaliana	Amu0	D	9	92.52	8	13.41
halleri	Laut11	D	9	25.83	19	12.15
thaliana	Urd1	D	9	25.64	16	8.56
thaliana	Urd1	A	9	21.46	12	14.89
halleri	Lobn5	D	10	30.44	14	23.75
halleri	Nisu6	D	10	26.24	14	20.89
halleri	hal2.2	D	10	27.76	16	17.23
halleri	Bara4	D	10	26.01	21	12.4
thaliana	Col.FRI	D	10	17.19	12	12.94
halleri	hal6.5	D	10	24.66	19	12.72
thaliana	IP.Cmo3	D	10	17.35	12	12.18
lyrata	Plech91.4a	D	10	27.14	14	20.4
halleri	Prev2	A	10	33.89	16	24.52
halleri	hal6.5	E	10	28.37	16	20.68
lyrata	HAS.122c	E	10	23.58	18	12.15
halleri	Laut3	E	10	23.35	18	11.66
thaliana	IP.Lab7	E	10	14.31	12	11.18
halleri	Lobn5	E	10	27.57	14	20.98
thaliana	Hec0	E	10	13.86	12	11.19
halleri	Bara4	E	10	17.52	14	9.9
thaliana	Hec0	A	10	11.19	10	11.19
halleri	Laut11	E	10	24.95	16	17.02
thaliana	Urd1	E	10	12.24	12	9.22
thaliana	Amu0	E	10	92.52	8	13.84
halleri	Bdg	E	10	20.39	19	6.42
lyrata	LF2	E	10	24.86	10	24.86
thaliana	Gud3	E	10	10.07	10	10.07
halleri	Nisu6	E	10	29.94	18	19.16
halleri	Prev2	E	10	27.14	16	18.5
halleri	Nisu6	A	10	26.78	16	18.57
thaliana	Col.FRI	E	10	18.05	12	14.48
lyrata	SB12	E	10	23.71	16	15.81
halleri	hal2.2	E	10	26.87	16	17.65
thaliana	IP.Cmo3	E	10	92.52	8	15.17
lyrata	HAS.166b	A	10	27.52	21	14.81
halleri	Lobn5	A	10	16.64	12	13.77
halleri	Bara4	A	10	26.69	21	10.65
halleri	Bdg	A	10	20.23	14	11.77
thaliana	Col.FRI	A	10	19.59	14	11.83
lyrata	LF2	A	10	19.43	14	11.51
halleri	hal6.5	A	10	29.37	18	17.47
halleri	Laut3	A	10	13.7	10	13.7
lyrata	HAS.166b	B	10	26.01	19	14.95
halleri	Lobn5	B	10	15.6	10	15.6
thaliana	IP.Lab7	A	10	17.44	12	14.17
halleri	Laut3	B	10	15.63	10	15.63
thaliana	Col.FRI	B	10	18.47	16	9.47
thaliana	IP.Cmo3	B	10	7.48	10	7.48
halleri	hal6.5	B	10	16.33	14	11.02
halleri	Bdg	B	10	19.41	14	15.11
halleri	Lobn6	B	10	13.35	10	13.35
thaliana	Amu0	B	10	12.56	10	12.56
thaliana	IP.Lab7	B	10	16.87	12	13.54
lyrata	HAS.122c	B	10	28.76	19	17.46
thaliana	Gud3	A	10	92.52	8	15.33
lyrata	LF2	B	10	28.91	21	92.52
halleri	hal2.2	B	10	27.96	16	19.25
thaliana	Urd1	B	10	15.75	12	12.69
lyrata	Plech91.4a	B	10	30.13	21	15.29
lyrata	Sky	B	10	29.25	21	16.28
halleri	Laut11	B	10	28.71	18	17.55
halleri	Prev2	B	10	29.91	16	20.92
lyrata	HAS.122c	A	10	21.43	18	10.71
lyrata	LF5	B	10	22.69	18	10.52
thaliana	Hec0	B	10	14.17	12	10.06
halleri	Bara4	B	10	25.26	21	11.82
thaliana	Urd1	C	10	13.78	12	11.17
thaliana	Col.FRI	C	10	17.99	14	11.81
lyrata	Sky	A	10	24.11	18	12.4
halleri	Prev2	C	10	26.91	19	13.22
halleri	hal2.2	C	10	26.73	16	18.59
lyrata	LF2	C	10	23.78	18	12.93
thaliana	IP.Lab7	C	10	14.78	12	11.8
halleri	Bara4	C	10	26.39	21	12.15
lyrata	HAS.166b	C	10	27.15	19	15.72
lyrata	SB12	C	10	27.95	16	21
thaliana	IP.Cmo3	C	10	92.52	14	92.52
halleri	Bdg	C	10	17.14	14	10.43
lyrata	Plech91.4a	A	10	24.38	18	12.48
halleri	Laut11	C	10	23.52	18	12.76
lyrata	Sky	C	10	28.71	19	16.64
lyrata	LF5	C	10	22.54	14	16.49
halleri	Laut3	C	10	14.01	10	14.01
thaliana	Gud3	C	10	12.38	10	12.38
thaliana	Amu0	C	10	92.52	8	15.25
halleri	hal6.5	C	10	24.13	18	92.52
halleri	Lobn5	C	10	15.64	10	15.64
lyrata	HAS.122c	C	10	24.49	14	18.5
lyrata	Plech91.4a	C	10	20.82	16	10.04
thaliana	Amu0	A	10	92.52	8	14.18
lyrata	Plech61.a19	C	10	24.03	14	18.49
halleri	Lobn6	C	10	26.13	16	18.72
thaliana	Gud3	D	10	92.52	8	15.26
lyrata	Sky	D	10	30	16	21.5
lyrata	HAS.122c	D	10	24.69	14	19.4
halleri	Bdg	D	10	25.64	14	20.21
thaliana	Hec0	D	10	92.52	8	15.02
halleri	Prev2	D	10	28.62	16	21.13
lyrata	SB12	D	10	34.15	16	24.79
halleri	Laut3	D	10	28.97	18	18.43
lyrata	HAS.166b	D	10	29.89	16	21.59
lyrata	LF2	D	10	24.46	18	12.86
thaliana	Amu0	D	10	92.52	8	13.41
halleri	Laut11	D	10	23.64	19	12.15
thaliana	Urd1	D	10	21.69	16	8.56
thaliana	Urd1	A	10	19.1	12	14.89
halleri	Lobn5	D	11	28.01	14	23.75
halleri	Nisu6	D	11	24.47	14	20.89
halleri	hal2.2	D	11	25.38	16	17.23
halleri	Bara4	D	11	24.31	21	12.4
thaliana	Col.FRI	D	11	15.28	12	12.94
halleri	hal6.5	D	11	22.66	19	12.72
thaliana	IP.Cmo3	D	11	14.36	12	12.18
lyrata	Plech91.4a	D	11	24.58	14	20.4
halleri	Prev2	A	11	31.77	16	24.52
halleri	hal6.5	E	11	27.3	16	20.68
lyrata	HAS.122c	E	11	22.37	18	12.15
halleri	Laut3	E	11	21.43	18	11.66
thaliana	IP.Lab7	E	11	12.51	12	11.18
halleri	Lobn5	E	11	25.55	14	20.98
thaliana	Hec0	E	11	12.54	12	11.19
halleri	Bara4	E	11	15.55	14	9.9
thaliana	Hec0	A	11	92.52	10	11.19
halleri	Laut11	E	11	23.27	16	17.02
thaliana	Urd1	E	11	10.47	12	9.22
thaliana	Amu0	E	11	92.52	8	13.84
halleri	Bdg	E	11	18.33	19	6.42
lyrata	LF2	E	11	23.02	10	24.86
thaliana	Gud3	E	11	92.52	10	10.07
halleri	Nisu6	E	11	28.6	18	19.16
halleri	Prev2	E	11	25.61	16	18.5
halleri	Nisu6	A	11	25	16	18.57
thaliana	Col.FRI	E	11	16.2	12	14.48
lyrata	SB12	E	11	22.18	16	15.81
halleri	hal2.2	E	11	25.13	16	17.65
thaliana	IP.Cmo3	E	11	92.52	8	15.17
lyrata	HAS.166b	A	11	26.22	21	14.81
halleri	Lobn5	A	11	15.3	12	13.77
halleri	Bara4	A	11	25.02	21	10.65
halleri	Bdg	A	11	17.77	14	11.77
thaliana	Col.FRI	A	11	17.61	14	11.83
lyrata	LF2	A	11	17.57	14	11.51
halleri	hal6.5	A	11	27.94	18	17.47
halleri	Laut3	A	11	92.52	10	13.7
lyrata	HAS.166b	B	11	24.97	19	14.95
halleri	Lobn5	B	11	92.52	10	15.6
thaliana	IP.Lab7	A	11	15.45	12	14.17
halleri	Laut3	B	11	92.52	10	15.63
thaliana	Col.FRI	B	11	16.83	16	9.47
thaliana	IP.Cmo3	B	11	92.52	10	7.48
halleri	hal6.5	B	11	14.91	14	11.02
halleri	Bdg	B	11	18.47	14	15.11
halleri	Lobn6	B	11	92.52	10	13.35
thaliana	Amu0	B	11	92.52	10	12.56
thaliana	IP.Lab7	B	11	15.37	12	13.54
lyrata	HAS.122c	B	11	27.54	19	17.46
thaliana	Gud3	A	11	92.52	8	15.33
lyrata	LF2	B	11	27.74	21	92.52
halleri	hal2.2	B	11	26.79	16	19.25
thaliana	Urd1	B	11	14.48	12	12.69
lyrata	Plech91.4a	B	11	28.8	21	15.29
lyrata	Sky	B	11	28	21	16.28
halleri	Laut11	B	11	27.49	18	17.55
halleri	Prev2	B	11	28.85	16	20.92
lyrata	HAS.122c	A	11	19.49	18	10.71
lyrata	LF5	B	11	21.25	18	10.52
thaliana	Hec0	B	11	12.51	12	10.06
halleri	Bara4	B	11	23.94	21	11.82
thaliana	Urd1	C	11	12.32	12	11.17
thaliana	Col.FRI	C	11	16.6	14	11.81
lyrata	Sky	A	11	22.36	18	12.4
halleri	Prev2	C	11	25.67	19	13.22
halleri	hal2.2	C	11	25.5	16	18.59
lyrata	LF2	C	11	22.31	18	12.93
thaliana	IP.Lab7	C	11	13.16	12	11.8
halleri	Bara4	C	11	24.89	21	12.15
lyrata	HAS.166b	C	11	25.94	19	15.72
lyrata	SB12	C	11	26.82	16	21
thaliana	IP.Cmo3	C	11	92.52	14	92.52
halleri	Bdg	C	11	15.56	14	10.43
lyrata	Plech91.4a	A	11	22.58	18	12.48
halleri	Laut11	C	11	22.34	18	12.76
lyrata	Sky	C	11	27.48	19	16.64
lyrata	LF5	C	11	21.01	14	16.49
halleri	Laut3	C	11	92.52	10	14.01
thaliana	Gud3	C	11	92.52	10	12.38
thaliana	Amu0	C	11	92.52	8	15.25
halleri	hal6.5	C	11	22.87	18	92.52
halleri	Lobn5	C	11	92.52	10	15.64
lyrata	HAS.122c	C	11	23.31	14	18.5
lyrata	Plech91.4a	C	11	19.15	16	10.04
thaliana	Amu0	A	11	92.52	8	14.18
lyrata	Plech61.a19	C	11	22.69	14	18.49
halleri	Lobn6	C	11	24.76	16	18.72
thaliana	Gud3	D	11	92.52	8	15.26
lyrata	Sky	D	11	28.58	16	21.5
lyrata	HAS.122c	D	11	23.33	14	19.4
halleri	Bdg	D	11	24.35	14	20.21
thaliana	Hec0	D	11	92.52	8	15.02
halleri	Prev2	D	11	27.53	16	21.13
lyrata	SB12	D	11	32.34	16	24.79
halleri	Laut3	D	11	27.53	18	18.43
lyrata	HAS.166b	D	11	28.02	16	21.59
lyrata	LF2	D	11	22.56	18	12.86
thaliana	Amu0	D	11	92.52	8	13.41
halleri	Laut11	D	11	22.33	19	12.15
thaliana	Urd1	D	11	18.26	16	8.56
thaliana	Urd1	A	11	16.8	12	14.89
halleri	Lobn5	D	12	26.13	14	23.75
halleri	Nisu6	D	12	23	14	20.89
halleri	hal2.2	D	12	23.04	16	17.23
halleri	Bara4	D	12	22.27	21	12.4
thaliana	Col.FRI	D	12	12.94	12	12.94
halleri	hal6.5	D	12	20.88	19	12.72
thaliana	IP.Cmo3	D	12	12.18	12	12.18
lyrata	Plech91.4a	D	12	22.78	14	20.4
halleri	Prev2	A	12	30.24	16	24.52
halleri	hal6.5	E	12	25.71	16	20.68
lyrata	HAS.122c	E	12	20.72	18	12.15
halleri	Laut3	E	12	20.15	18	11.66
thaliana	IP.Lab7	E	12	11.18	12	11.18
halleri	Lobn5	E	12	24.21	14	20.98
thaliana	Hec0	E	12	11.19	12	11.19
halleri	Bara4	E	12	13.11	14	9.9
thaliana	Hec0	A	12	92.52	10	11.19
halleri	Laut11	E	12	22.2	16	17.02
thaliana	Urd1	E	12	9.22	12	9.22
thaliana	Amu0	E	12	92.52	8	13.84
halleri	Bdg	E	12	16.72	19	6.42
lyrata	LF2	E	12	21.36	10	24.86
thaliana	Gud3	E	12	92.52	10	10.07
halleri	Nisu6	E	12	27.2	18	19.16
halleri	Prev2	E	12	24.3	16	18.5
halleri	Nisu6	A	12	23.87	16	18.57
thaliana	Col.FRI	E	12	14.48	12	14.48
lyrata	SB12	E	12	20.93	16	15.81
halleri	hal2.2	E	12	23.54	16	17.65
thaliana	IP.Cmo3	E	12	92.52	8	15.17
lyrata	HAS.166b	A	12	24.61	21	14.81
halleri	Lobn5	A	12	13.77	12	13.77
halleri	Bara4	A	12	23.13	21	10.65
halleri	Bdg	A	12	15.58	14	11.77
thaliana	Col.FRI	A	12	15.22	14	11.83
lyrata	LF2	A	12	15	14	11.51
halleri	hal6.5	A	12	26.06	18	17.47
halleri	Laut3	A	12	92.52	10	13.7
lyrata	HAS.166b	B	12	23.68	19	14.95
halleri	Lobn5	B	12	92.52	10	15.6
thaliana	IP.Lab7	A	12	14.17	12	14.17
halleri	Laut3	B	12	92.52	10	15.63
thaliana	Col.FRI	B	12	15.22	16	9.47
thaliana	IP.Cmo3	B	12	29.76	10	7.48
halleri	hal6.5	B	12	13.41	14	11.02
halleri	Bdg	B	12	17.33	14	15.11
halleri	Lobn6	B	12	92.52	10	13.35
thaliana	Amu0	B	12	34.43	10	12.56
thaliana	IP.Lab7	B	12	13.54	12	13.54
lyrata	HAS.122c	B	12	26.11	19	17.46
thaliana	Gud3	A	12	92.52	8	15.33
lyrata	LF2	B	12	25.99	21	92.52
halleri	hal2.2	B	12	25.04	16	19.25
thaliana	Urd1	B	12	12.69	12	12.69
lyrata	Plech91.4a	B	12	26.72	21	15.29
lyrata	Sky	B	12	26.23	21	16.28
halleri	Laut11	B	12	25.2	18	17.55
halleri	Prev2	B	12	26.61	16	20.92
lyrata	HAS.122c	A	12	18.31	18	10.71
lyrata	LF5	B	12	18.71	18	10.52
thaliana	Hec0	B	12	10.06	12	10.06
halleri	Bara4	B	12	21.97	21	11.82
thaliana	Urd1	C	12	11.17	12	11.17
thaliana	Col.FRI	C	12	14.92	14	11.81
lyrata	Sky	A	12	20.54	18	12.4
halleri	Prev2	C	12	24.34	19	13.22
halleri	hal2.2	C	12	24.29	16	18.59
lyrata	LF2	C	12	21.16	18	12.93
thaliana	IP.Lab7	C	12	11.8	12	11.8
halleri	Bara4	C	12	23.61	21	12.15
lyrata	HAS.166b	C	12	24.6	19	15.72
lyrata	SB12	C	12	25.47	16	21
thaliana	IP.Cmo3	C	12	92.52	14	92.52
halleri	Bdg	C	12	13.67	14	10.43
lyrata	Plech91.4a	A	12	20.91	18	12.48
halleri	Laut11	C	12	20.87	18	12.76
lyrata	Sky	C	12	26.07	19	16.64
lyrata	LF5	C	12	19.44	14	16.49
halleri	Laut3	C	12	92.52	10	14.01
thaliana	Gud3	C	12	92.52	10	12.38
thaliana	Amu0	C	12	92.52	8	15.25
halleri	hal6.5	C	12	20.71	18	92.52
halleri	Lobn5	C	12	92.52	10	15.64
lyrata	HAS.122c	C	12	21.68	14	18.5
lyrata	Plech91.4a	C	12	17.26	16	10.04
thaliana	Amu0	A	12	92.52	8	14.18
lyrata	Plech61.a19	C	12	21.1	14	18.49
halleri	Lobn6	C	12	23.34	16	18.72
thaliana	Gud3	D	12	92.52	8	15.26
lyrata	Sky	D	12	26.92	16	21.5
lyrata	HAS.122c	D	12	21.78	14	19.4
halleri	Bdg	D	12	22.63	14	20.21
thaliana	Hec0	D	12	27.75	8	15.02
halleri	Prev2	D	12	26.1	16	21.13
lyrata	SB12	D	12	30.39	16	24.79
halleri	Laut3	D	12	25.52	18	18.43
lyrata	HAS.166b	D	12	26.5	16	21.59
lyrata	LF2	D	12	20.53	18	12.86
thaliana	Amu0	D	12	92.52	8	13.41
halleri	Laut11	D	12	20.47	19	12.15
thaliana	Urd1	D	12	15.24	16	8.56
thaliana	Urd1	A	12	14.89	12	14.89
halleri	Lobn5	D	13	24.9	14	23.75
halleri	Nisu6	D	13	21.92	14	20.89
halleri	hal2.2	D	13	21.84	16	17.23
halleri	Bara4	D	13	21.22	21	12.4
thaliana	Col.FRI	D	13	92.52	12	12.94
halleri	hal6.5	D	13	19.78	19	12.72
thaliana	IP.Cmo3	D	13	92.52	12	12.18
lyrata	Plech91.4a	D	13	21.54	14	20.4
halleri	Prev2	A	13	28.67	16	24.52
halleri	hal6.5	E	13	24.13	16	20.68
lyrata	HAS.122c	E	13	18.95	18	12.15
halleri	Laut3	E	13	18.31	18	11.66
thaliana	IP.Lab7	E	13	92.52	12	11.18
halleri	Lobn5	E	13	22.52	14	20.98
thaliana	Hec0	E	13	92.52	12	11.19
halleri	Bara4	E	13	11.29	14	9.9
thaliana	Hec0	A	13	92.52	10	11.19
halleri	Laut11	E	13	20.62	16	17.02
thaliana	Urd1	E	13	21.46	12	9.22
thaliana	Amu0	E	13	92.52	8	13.84
halleri	Bdg	E	13	14.76	19	6.42
lyrata	LF2	E	13	19.94	10	24.86
thaliana	Gud3	E	13	92.52	10	10.07
halleri	Nisu6	E	13	25.78	18	19.16
halleri	Prev2	E	13	22.86	16	18.5
halleri	Nisu6	A	13	22.78	16	18.57
thaliana	Col.FRI	E	13	24.14	12	14.48
lyrata	SB12	E	13	19.89	16	15.81
halleri	hal2.2	E	13	22.41	16	17.65
thaliana	IP.Cmo3	E	13	92.52	8	15.17
lyrata	HAS.166b	A	13	23.2	21	14.81
halleri	Lobn5	A	13	92.52	12	13.77
halleri	Bara4	A	13	21.76	21	10.65
halleri	Bdg	A	13	13.79	14	11.77
thaliana	Col.FRI	A	13	13.69	14	11.83
lyrata	LF2	A	13	13.39	14	11.51
halleri	hal6.5	A	13	24.84	18	17.47
halleri	Laut3	A	13	92.52	10	13.7
lyrata	HAS.166b	B	13	21.68	19	14.95
halleri	Lobn5	B	13	92.52	10	15.6
thaliana	IP.Lab7	A	13	92.52	12	14.17
halleri	Laut3	B	13	92.52	10	15.63
thaliana	Col.FRI	B	13	13.38	16	9.47
thaliana	IP.Cmo3	B	13	25.08	10	7.48
halleri	hal6.5	B	13	12	14	11.02
halleri	Bdg	B	13	15.99	14	15.11
halleri	Lobn6	B	13	92.52	10	13.35
thaliana	Amu0	B	13	47.62	10	12.56
thaliana	IP.Lab7	B	13	26.13	12	13.54
lyrata	HAS.122c	B	13	24.46	19	17.46
thaliana	Gud3	A	13	92.52	8	15.33
lyrata	LF2	B	13	24.59	21	92.52
halleri	hal2.2	B	13	23.48	16	19.25
thaliana	Urd1	B	13	33.12	12	12.69
lyrata	Plech91.4a	B	13	25.18	21	15.29
lyrata	Sky	B	13	24.74	21	16.28
halleri	Laut11	B	13	23.57	18	17.55
halleri	Prev2	B	13	25.27	16	20.92
lyrata	HAS.122c	A	13	16.84	18	10.71
lyrata	LF5	B	13	17.17	18	10.52
thaliana	Hec0	B	13	32.18	12	10.06
halleri	Bara4	B	13	20.53	21	11.82
thaliana	Urd1	C	13	38.48	12	11.17
thaliana	Col.FRI	C	13	13.33	14	11.81
lyrata	Sky	A	13	18.8	18	12.4
halleri	Prev2	C	13	22.87	19	13.22
halleri	hal2.2	C	13	23.02	16	18.59
lyrata	LF2	C	13	19.72	18	12.93
thaliana	IP.Lab7	C	13	25.25	12	11.8
halleri	Bara4	C	13	22.24	21	12.15
lyrata	HAS.166b	C	13	23.3	19	15.72
lyrata	SB12	C	13	24.31	16	21
thaliana	IP.Cmo3	C	13	92.52	14	92.52
halleri	Bdg	C	13	11.9	14	10.43
lyrata	Plech91.4a	A	13	19	18	12.48
halleri	Laut11	C	13	19.5	18	12.76
lyrata	Sky	C	13	24.84	19	16.64
lyrata	LF5	C	13	18.22	14	16.49
halleri	Laut3	C	13	92.52	10	14.01
thaliana	Gud3	C	13	92.52	10	12.38
thaliana	Amu0	C	13	92.52	8	15.25
halleri	hal6.5	C	13	19.48	18	92.52
halleri	Lobn5	C	13	92.52	10	15.64
lyrata	HAS.122c	C	13	20.32	14	18.5
lyrata	Plech91.4a	C	13	15.64	16	10.04
thaliana	Amu0	A	13	92.52	8	14.18
lyrata	Plech61.a19	C	13	19.9	14	18.49
halleri	Lobn6	C	13	22.17	16	18.72
thaliana	Gud3	D	13	92.52	8	15.26
lyrata	Sky	D	13	25.7	16	21.5
lyrata	HAS.122c	D	13	20.57	14	19.4
halleri	Bdg	D	13	21.43	14	20.21
thaliana	Hec0	D	13	23.69	8	15.02
halleri	Prev2	D	13	24.86	16	21.13
lyrata	SB12	D	13	28.96	16	24.79
halleri	Laut3	D	13	24.25	18	18.43
lyrata	HAS.166b	D	13	25.3	16	21.59
lyrata	LF2	D	13	19.1	18	12.86
thaliana	Amu0	D	13	92.52	8	13.41
halleri	Laut11	D	13	19.26	19	12.15
thaliana	Urd1	D	13	13.44	16	8.56
thaliana	Urd1	A	13	92.52	12	14.89
halleri	Lobn5	D	14	23.75	14	23.75
halleri	Nisu6	D	14	20.89	14	20.89
halleri	hal2.2	D	14	20.28	16	17.23
halleri	Bara4	D	14	19.85	21	12.4
thaliana	Col.FRI	D	14	92.52	12	12.94
halleri	hal6.5	D	14	18.37	19	12.72
thaliana	IP.Cmo3	D	14	92.52	12	12.18
lyrata	Plech91.4a	D	14	20.4	14	20.4
halleri	Prev2	A	14	27.07	16	24.52
halleri	hal6.5	E	14	23.01	16	20.68
lyrata	HAS.122c	E	14	17.68	18	12.15
halleri	Laut3	E	14	16.98	18	11.66
thaliana	IP.Lab7	E	14	92.52	12	11.18
halleri	Lobn5	E	14	20.98	14	20.98
thaliana	Hec0	E	14	92.52	12	11.19
halleri	Bara4	E	14	9.9	14	9.9
thaliana	Hec0	A	14	92.52	10	11.19
halleri	Laut11	E	14	19.36	16	17.02
thaliana	Urd1	E	14	18.47	12	9.22
thaliana	Amu0	E	14	92.52	8	13.84
halleri	Bdg	E	14	12.95	19	6.42
lyrata	LF2	E	14	17.73	10	24.86
thaliana	Gud3	E	14	92.52	10	10.07
halleri	Nisu6	E	14	24.16	18	19.16
halleri	Prev2	E	14	21.14	16	18.5
halleri	Nisu6	A	14	21.05	16	18.57
thaliana	Col.FRI	E	14	20.02	12	14.48
lyrata	SB12	E	14	17.91	16	15.81
halleri	hal2.2	E	14	20.23	16	17.65
thaliana	IP.Cmo3	E	14	92.52	8	15.17
lyrata	HAS.166b	A	14	21.82	21	14.81
halleri	Lobn5	A	14	92.52	12	13.77
halleri	Bara4	A	14	19.91	21	10.65
halleri	Bdg	A	14	11.77	14	11.77
thaliana	Col.FRI	A	14	11.83	14	11.83
lyrata	LF2	A	14	11.51	14	11.51
halleri	hal6.5	A	14	22.95	18	17.47
halleri	Laut3	A	14	92.52	10	13.7
lyrata	HAS.166b	B	14	20.58	19	14.95
halleri	Lobn5	B	14	92.52	10	15.6
thaliana	IP.Lab7	A	14	92.52	12	14.17
halleri	Laut3	B	14	92.52	10	15.63
thaliana	Col.FRI	B	14	12.12	16	9.47
thaliana	IP.Cmo3	B	14	21.76	10	7.48
halleri	hal6.5	B	14	11.02	14	11.02
halleri	Bdg	B	14	15.11	14	15.11
halleri	Lobn6	B	14	92.52	10	13.35
thaliana	Amu0	B	14	43.65	10	12.56
thaliana	IP.Lab7	B	14	22.96	12	13.54
lyrata	HAS.122c	B	14	23.29	19	17.46
thaliana	Gud3	A	14	92.52	8	15.33
lyrata	LF2	B	14	23.54	21	92.52
halleri	hal2.2	B	14	22.41	16	19.25
thaliana	Urd1	B	14	29.84	12	12.69
lyrata	Plech91.4a	B	14	23.86	21	15.29
lyrata	Sky	B	14	23.61	21	16.28
halleri	Laut11	B	14	22.28	18	17.55
halleri	Prev2	B	14	24	16	20.92
lyrata	HAS.122c	A	14	15.16	18	10.71
lyrata	LF5	B	14	15.57	18	10.52
thaliana	Hec0	B	14	28.4	12	10.06
halleri	Bara4	B	14	19.27	21	11.82
thaliana	Urd1	C	14	35.32	12	11.17
thaliana	Col.FRI	C	14	11.81	14	11.81
lyrata	Sky	A	14	17.41	18	12.4
halleri	Prev2	C	14	21.36	19	13.22
halleri	hal2.2	C	14	21.73	16	18.59
lyrata	LF2	C	14	18.24	18	12.93
thaliana	IP.Lab7	C	14	21.63	12	11.8
halleri	Bara4	C	14	20.78	21	12.15
lyrata	HAS.166b	C	14	22.17	19	15.72
lyrata	SB12	C	14	23.32	16	21
thaliana	IP.Cmo3	C	14	92.52	14	92.52
halleri	Bdg	C	14	10.43	14	10.43
lyrata	Plech91.4a	A	14	17.62	18	12.48
halleri	Laut11	C	14	17.78	18	12.76
lyrata	Sky	C	14	23.2	19	16.64
lyrata	LF5	C	14	16.49	14	16.49
halleri	Laut3	C	14	92.52	10	14.01
thaliana	Gud3	C	14	92.52	10	12.38
thaliana	Amu0	C	14	92.52	8	15.25
halleri	hal6.5	C	14	17.54	18	92.52
halleri	Lobn5	C	14	92.52	10	15.64
lyrata	HAS.122c	C	14	18.5	14	18.5
lyrata	Plech91.4a	C	14	13.63	16	10.04
thaliana	Amu0	A	14	92.52	8	14.18
lyrata	Plech61.a19	C	14	18.49	14	18.49
halleri	Lobn6	C	14	20.98	16	18.72
thaliana	Gud3	D	14	92.52	8	15.26
lyrata	Sky	D	14	24.53	16	21.5
lyrata	HAS.122c	D	14	19.4	14	19.4
halleri	Bdg	D	14	20.21	14	20.21
thaliana	Hec0	D	14	19.76	8	15.02
halleri	Prev2	D	14	23.7	16	21.13
lyrata	SB12	D	14	27.62	16	24.79
halleri	Laut3	D	14	22.97	18	18.43
lyrata	HAS.166b	D	14	24.12	16	21.59
lyrata	LF2	D	14	17.64	18	12.86
thaliana	Amu0	D	14	92.52	8	13.41
halleri	Laut11	D	14	17.95	19	12.15
thaliana	Urd1	D	14	11.74	16	8.56
thaliana	Urd1	A	14	92.52	12	14.89
halleri	Lobn5	D	15	92.52	14	23.75
halleri	Nisu6	D	15	92.52	14	20.89
halleri	hal2.2	D	15	19.24	16	17.23
halleri	Bara4	D	15	19.01	21	12.4
thaliana	Col.FRI	D	15	92.52	12	12.94
halleri	hal6.5	D	15	17.27	19	12.72
thaliana	IP.Cmo3	D	15	92.52	12	12.18
lyrata	Plech91.4a	D	15	92.52	14	20.4
halleri	Prev2	A	15	26.01	16	24.52
halleri	hal6.5	E	15	21.73	16	20.68
lyrata	HAS.122c	E	15	16.35	18	12.15
halleri	Laut3	E	15	15.85	18	11.66
thaliana	IP.Lab7	E	15	92.52	12	11.18
halleri	Lobn5	E	15	92.52	14	20.98
thaliana	Hec0	E	15	92.52	12	11.19
halleri	Bara4	E	15	92.52	14	9.9
thaliana	Hec0	A	15	92.52	10	11.19
halleri	Laut11	E	15	18.39	16	17.02
thaliana	Urd1	E	15	92.52	12	9.22
thaliana	Amu0	E	15	92.52	8	13.84
halleri	Bdg	E	15	11.73	19	6.42
lyrata	LF2	E	15	16.52	10	24.86
thaliana	Gud3	E	15	92.52	10	10.07
halleri	Nisu6	E	15	23.04	18	19.16
halleri	Prev2	E	15	20.16	16	18.5
halleri	Nisu6	A	15	19.77	16	18.57
thaliana	Col.FRI	E	15	27.2	12	14.48
lyrata	SB12	E	15	16.88	16	15.81
halleri	hal2.2	E	15	19.04	16	17.65
thaliana	IP.Cmo3	E	15	92.52	8	15.17
lyrata	HAS.166b	A	15	20.72	21	14.81
halleri	Lobn5	A	15	92.52	12	13.77
halleri	Bara4	A	15	18.46	21	10.65
halleri	Bdg	A	15	92.52	14	11.77
thaliana	Col.FRI	A	15	92.52	14	11.83
lyrata	LF2	A	15	92.52	14	11.51
halleri	hal6.5	A	15	21.73	18	17.47
halleri	Laut3	A	15	92.52	10	13.7
lyrata	HAS.166b	B	15	19.29	19	14.95
halleri	Lobn5	B	15	92.52	10	15.6
thaliana	IP.Lab7	A	15	92.52	12	14.17
halleri	Laut3	B	15	92.52	10	15.63
thaliana	Col.FRI	B	15	10.47	16	9.47
thaliana	IP.Cmo3	B	15	92.52	10	7.48
halleri	hal6.5	B	15	92.52	14	11.02
halleri	Bdg	B	15	92.52	14	15.11
halleri	Lobn6	B	15	92.52	10	13.35
thaliana	Amu0	B	15	92.52	10	12.56
thaliana	IP.Lab7	B	15	92.52	12	13.54
lyrata	HAS.122c	B	15	21.53	19	17.46
thaliana	Gud3	A	15	92.52	8	15.33
lyrata	LF2	B	15	21.93	21	92.52
halleri	hal2.2	B	15	20.7	16	19.25
thaliana	Urd1	B	15	92.52	12	12.69
lyrata	Plech91.4a	B	15	22.54	21	15.29
lyrata	Sky	B	15	22.2	21	16.28
halleri	Laut11	B	15	20.84	18	17.55
halleri	Prev2	B	15	22.6	16	20.92
lyrata	HAS.122c	A	15	13.97	18	10.71
lyrata	LF5	B	15	13.98	18	10.52
thaliana	Hec0	B	15	92.52	12	10.06
halleri	Bara4	B	15	18.05	21	11.82
thaliana	Urd1	C	15	92.52	12	11.17
thaliana	Col.FRI	C	15	92.52	14	11.81
lyrata	Sky	A	15	16.05	18	12.4
halleri	Prev2	C	15	19.28	19	13.22
halleri	hal2.2	C	15	19.98	16	18.59
lyrata	LF2	C	15	16.64	18	12.93
thaliana	IP.Lab7	C	15	22.52	12	11.8
halleri	Bara4	C	15	19.26	21	12.15
lyrata	HAS.166b	C	15	20.61	19	15.72
lyrata	SB12	C	15	21.95	16	21
thaliana	IP.Cmo3	C	15	92.52	14	92.52
halleri	Bdg	C	15	92.52	14	10.43
lyrata	Plech91.4a	A	15	16.19	18	12.48
halleri	Laut11	C	15	16.37	18	12.76
lyrata	Sky	C	15	21.72	19	16.64
lyrata	LF5	C	15	92.52	14	16.49
halleri	Laut3	C	15	92.52	10	14.01
thaliana	Gud3	C	15	92.52	10	12.38
thaliana	Amu0	C	15	92.52	8	15.25
halleri	hal6.5	C	15	16.38	18	92.52
halleri	Lobn5	C	15	92.52	10	15.64
lyrata	HAS.122c	C	15	17.4	14	18.5
lyrata	Plech91.4a	C	15	12.07	16	10.04
thaliana	Amu0	A	15	92.52	8	14.18
lyrata	Plech61.a19	C	15	92.52	14	18.49
halleri	Lobn6	C	15	19.8	16	18.72
thaliana	Gud3	D	15	92.52	8	15.26
lyrata	Sky	D	15	22.97	16	21.5
lyrata	HAS.122c	D	15	92.52	14	19.4
halleri	Bdg	D	15	92.52	14	20.21
thaliana	Hec0	D	15	92.52	8	15.02
halleri	Prev2	D	15	22.41	16	21.13
lyrata	SB12	D	15	26.16	16	24.79
halleri	Laut3	D	15	21.68	18	18.43
lyrata	HAS.166b	D	15	23.06	16	21.59
lyrata	LF2	D	15	16.5	18	12.86
thaliana	Amu0	D	15	92.52	8	13.41
halleri	Laut11	D	15	16.82	19	12.15
thaliana	Urd1	D	15	10.41	16	8.56
thaliana	Urd1	A	15	92.52	12	14.89
halleri	Lobn5	D	16	92.52	14	23.75
halleri	Nisu6	D	16	92.52	14	20.89
halleri	hal2.2	D	16	17.23	16	17.23
halleri	Bara4	D	16	17.16	21	12.4
thaliana	Col.FRI	D	16	92.52	12	12.94
halleri	hal6.5	D	16	15.64	19	12.72
thaliana	IP.Cmo3	D	16	92.52	12	12.18
lyrata	Plech91.4a	D	16	92.52	14	20.4
halleri	Prev2	A	16	24.52	16	24.52
halleri	hal6.5	E	16	20.68	16	20.68
lyrata	HAS.122c	E	16	15.08	18	12.15
halleri	Laut3	E	16	14.55	18	11.66
thaliana	IP.Lab7	E	16	92.52	12	11.18
halleri	Lobn5	E	16	92.52	14	20.98
thaliana	Hec0	E	16	92.52	12	11.19
halleri	Bara4	E	16	92.52	14	9.9
thaliana	Hec0	A	16	92.52	10	11.19
halleri	Laut11	E	16	17.02	16	17.02
thaliana	Urd1	E	16	92.52	12	9.22
thaliana	Amu0	E	16	92.52	8	13.84
halleri	Bdg	E	16	10.03	19	6.42
lyrata	LF2	E	16	15.26	10	24.86
thaliana	Gud3	E	16	92.52	10	10.07
halleri	Nisu6	E	16	21.49	18	19.16
halleri	Prev2	E	16	18.5	16	18.5
halleri	Nisu6	A	16	18.57	16	18.57
thaliana	Col.FRI	E	16	92.52	12	14.48
lyrata	SB12	E	16	15.81	16	15.81
halleri	hal2.2	E	16	17.65	16	17.65
thaliana	IP.Cmo3	E	16	92.52	8	15.17
lyrata	HAS.166b	A	16	19.4	21	14.81
halleri	Lobn5	A	16	92.52	12	13.77
halleri	Bara4	A	16	17.3	21	10.65
halleri	Bdg	A	16	92.52	14	11.77
thaliana	Col.FRI	A	16	92.52	14	11.83
lyrata	LF2	A	16	92.52	14	11.51
halleri	hal6.5	A	16	20.25	18	17.47
halleri	Laut3	A	16	92.52	10	13.7
lyrata	HAS.166b	B	16	18.08	19	14.95
halleri	Lobn5	B	16	92.52	10	15.6
thaliana	IP.Lab7	A	16	92.52	12	14.17
halleri	Laut3	B	16	92.52	10	15.63
thaliana	Col.FRI	B	16	9.47	16	9.47
thaliana	IP.Cmo3	B	16	92.52	10	7.48
halleri	hal6.5	B	16	92.52	14	11.02
halleri	Bdg	B	16	92.52	14	15.11
halleri	Lobn6	B	16	92.52	10	13.35
thaliana	Amu0	B	16	92.52	10	12.56
thaliana	IP.Lab7	B	16	92.52	12	13.54
lyrata	HAS.122c	B	16	19.66	19	17.46
thaliana	Gud3	A	16	92.52	8	15.33
lyrata	LF2	B	16	20.46	21	92.52
halleri	hal2.2	B	16	19.25	16	19.25
thaliana	Urd1	B	16	92.52	12	12.69
lyrata	Plech91.4a	B	16	21.01	21	15.29
lyrata	Sky	B	16	20.93	21	16.28
halleri	Laut11	B	16	19.19	18	17.55
halleri	Prev2	B	16	20.92	16	20.92
lyrata	HAS.122c	A	16	12.63	18	10.71
lyrata	LF5	B	16	12.18	18	10.52
thaliana	Hec0	B	16	92.52	12	10.06
halleri	Bara4	B	16	16.71	21	11.82
thaliana	Urd1	C	16	92.52	12	11.17
thaliana	Col.FRI	C	16	92.52	14	11.81
lyrata	Sky	A	16	14.41	18	12.4
halleri	Prev2	C	16	17.82	19	13.22
halleri	hal2.2	C	16	18.59	16	18.59
lyrata	LF2	C	16	15.26	18	12.93
thaliana	IP.Lab7	C	16	92.52	12	11.8
halleri	Bara4	C	16	17.81	21	12.15
lyrata	HAS.166b	C	16	19.37	19	15.72
lyrata	SB12	C	16	21	16	21
thaliana	IP.Cmo3	C	16	92.52	14	92.52
halleri	Bdg	C	16	92.52	14	10.43
lyrata	Plech91.4a	A	16	14.71	18	12.48
halleri	Laut11	C	16	14.85	18	12.76
lyrata	Sky	C	16	19.89	19	16.64
lyrata	LF5	C	16	92.52	14	16.49
halleri	Laut3	C	16	92.52	10	14.01
thaliana	Gud3	C	16	92.52	10	12.38
thaliana	Amu0	C	16	92.52	8	15.25
halleri	hal6.5	C	16	14.31	18	92.52
halleri	Lobn5	C	16	92.52	10	15.64
lyrata	HAS.122c	C	16	15.67	14	18.5
lyrata	Plech91.4a	C	16	10.04	16	10.04
thaliana	Amu0	A	16	92.52	8	14.18
lyrata	Plech61.a19	C	16	92.52	14	18.49
halleri	Lobn6	C	16	18.72	16	18.72
thaliana	Gud3	D	16	92.52	8	15.26
lyrata	Sky	D	16	21.5	16	21.5
lyrata	HAS.122c	D	16	92.52	14	19.4
halleri	Bdg	D	16	92.52	14	20.21
thaliana	Hec0	D	16	92.52	8	15.02
halleri	Prev2	D	16	21.13	16	21.13
lyrata	SB12	D	16	24.79	16	24.79
halleri	Laut3	D	16	20.09	18	18.43
lyrata	HAS.166b	D	16	21.59	16	21.59
lyrata	LF2	D	16	14.79	18	12.86
thaliana	Amu0	D	16	92.52	8	13.41
halleri	Laut11	D	16	15.19	19	12.15
thaliana	Urd1	D	16	8.56	16	8.56
thaliana	Urd1	A	16	92.52	12	14.89
halleri	Lobn5	D	18	92.52	14	23.75
halleri	Nisu6	D	18	92.52	14	20.89
halleri	hal2.2	D	18	92.52	16	17.23
halleri	Bara4	D	18	15.41	21	12.4
thaliana	Col.FRI	D	18	92.52	12	12.94
halleri	hal6.5	D	18	13.73	19	12.72
thaliana	IP.Cmo3	D	18	92.52	12	12.18
lyrata	Plech91.4a	D	18	92.52	14	20.4
halleri	Prev2	A	18	92.52	16	24.52
halleri	hal6.5	E	18	92.52	16	20.68
lyrata	HAS.122c	E	18	12.15	18	12.15
halleri	Laut3	E	18	11.66	18	11.66
thaliana	IP.Lab7	E	18	92.52	12	11.18
halleri	Lobn5	E	18	92.52	14	20.98
thaliana	Hec0	E	18	92.52	12	11.19
halleri	Bara4	E	18	92.52	14	9.9
thaliana	Hec0	A	18	92.52	10	11.19
halleri	Laut11	E	18	92.52	16	17.02
thaliana	Urd1	E	18	92.52	12	9.22
thaliana	Amu0	E	18	92.52	8	13.84
halleri	Bdg	E	18	7.33	19	6.42
lyrata	LF2	E	18	13.62	10	24.86
thaliana	Gud3	E	18	92.52	10	10.07
halleri	Nisu6	E	18	19.16	18	19.16
halleri	Prev2	E	18	92.52	16	18.5
halleri	Nisu6	A	18	92.52	16	18.57
thaliana	Col.FRI	E	18	92.52	12	14.48
lyrata	SB12	E	18	92.52	16	15.81
halleri	hal2.2	E	18	92.52	16	17.65
thaliana	IP.Cmo3	E	18	92.52	8	15.17
lyrata	HAS.166b	A	18	17.82	21	14.81
halleri	Lobn5	A	18	92.52	12	13.77
halleri	Bara4	A	18	14.03	21	10.65
halleri	Bdg	A	18	92.52	14	11.77
thaliana	Col.FRI	A	18	92.52	14	11.83
lyrata	LF2	A	18	92.52	14	11.51
halleri	hal6.5	A	18	17.47	18	17.47
halleri	Laut3	A	18	92.52	10	13.7
lyrata	HAS.166b	B	18	16.32	19	14.95
halleri	Lobn5	B	18	92.52	10	15.6
thaliana	IP.Lab7	A	18	92.52	12	14.17
halleri	Laut3	B	18	92.52	10	15.63
thaliana	Col.FRI	B	18	92.52	16	9.47
thaliana	IP.Cmo3	B	18	92.52	10	7.48
halleri	hal6.5	B	18	92.52	14	11.02
halleri	Bdg	B	18	92.52	14	15.11
halleri	Lobn6	B	18	92.52	10	13.35
thaliana	Amu0	B	18	92.52	10	12.56
thaliana	IP.Lab7	B	18	92.52	12	13.54
lyrata	HAS.122c	B	18	18.61	19	17.46
thaliana	Gud3	A	18	92.52	8	15.33
lyrata	LF2	B	18	18.83	21	92.52
halleri	hal2.2	B	18	92.52	16	19.25
thaliana	Urd1	B	18	92.52	12	12.69
lyrata	Plech91.4a	B	18	18.91	21	15.29
lyrata	Sky	B	18	19.23	21	16.28
halleri	Laut11	B	18	17.55	18	17.55
halleri	Prev2	B	18	92.52	16	20.92
lyrata	HAS.122c	A	18	10.71	18	10.71
lyrata	LF5	B	18	10.52	18	10.52
thaliana	Hec0	B	18	92.52	12	10.06
halleri	Bara4	B	18	14.88	21	11.82
thaliana	Urd1	C	18	92.52	12	11.17
thaliana	Col.FRI	C	18	92.52	14	11.81
lyrata	Sky	A	18	12.4	18	12.4
halleri	Prev2	C	18	14.65	19	13.22
halleri	hal2.2	C	18	92.52	16	18.59
lyrata	LF2	C	18	12.93	18	12.93
thaliana	IP.Lab7	C	18	92.52	12	11.8
halleri	Bara4	C	18	15.57	21	12.15
lyrata	HAS.166b	C	18	16.98	19	15.72
lyrata	SB12	C	18	92.52	16	21
thaliana	IP.Cmo3	C	18	92.52	14	92.52
halleri	Bdg	C	18	92.52	14	10.43
lyrata	Plech91.4a	A	18	12.48	18	12.48
halleri	Laut11	C	18	12.76	18	12.76
lyrata	Sky	C	18	17.67	19	16.64
lyrata	LF5	C	18	92.52	14	16.49
halleri	Laut3	C	18	92.52	10	14.01
thaliana	Gud3	C	18	92.52	10	12.38
thaliana	Amu0	C	18	92.52	8	15.25
halleri	hal6.5	C	18	92.52	18	92.52
halleri	Lobn5	C	18	92.52	10	15.64
lyrata	HAS.122c	C	18	14.05	14	18.5
lyrata	Plech91.4a	C	18	92.52	16	10.04
thaliana	Amu0	A	18	92.52	8	14.18
lyrata	Plech61.a19	C	18	92.52	14	18.49
halleri	Lobn6	C	18	92.52	16	18.72
thaliana	Gud3	D	18	92.52	8	15.26
lyrata	Sky	D	18	92.52	16	21.5
lyrata	HAS.122c	D	18	92.52	14	19.4
halleri	Bdg	D	18	92.52	14	20.21
thaliana	Hec0	D	18	92.52	8	15.02
halleri	Prev2	D	18	92.52	16	21.13
lyrata	SB12	D	18	92.52	16	24.79
halleri	Laut3	D	18	18.43	18	18.43
lyrata	HAS.166b	D	18	92.52	16	21.59
lyrata	LF2	D	18	12.86	18	12.86
thaliana	Amu0	D	18	92.52	8	13.41
halleri	Laut11	D	18	13.26	19	12.15
thaliana	Urd1	D	18	92.52	16	8.56
thaliana	Urd1	A	18	92.52	12	14.89
halleri	Lobn5	D	19	92.52	14	23.75
halleri	Nisu6	D	19	92.52	14	20.89
halleri	hal2.2	D	19	92.52	16	17.23
halleri	Bara4	D	19	14.46	21	12.4
thaliana	Col.FRI	D	19	92.52	12	12.94
halleri	hal6.5	D	19	12.72	19	12.72
thaliana	IP.Cmo3	D	19	92.52	12	12.18
lyrata	Plech91.4a	D	19	92.52	14	20.4
halleri	Prev2	A	19	92.52	16	24.52
halleri	hal6.5	E	19	92.52	16	20.68
lyrata	HAS.122c	E	19	92.52	18	12.15
halleri	Laut3	E	19	92.52	18	11.66
thaliana	IP.Lab7	E	19	92.52	12	11.18
halleri	Lobn5	E	19	92.52	14	20.98
thaliana	Hec0	E	19	92.52	12	11.19
halleri	Bara4	E	19	92.52	14	9.9
thaliana	Hec0	A	19	92.52	10	11.19
halleri	Laut11	E	19	92.52	16	17.02
thaliana	Urd1	E	19	92.52	12	9.22
thaliana	Amu0	E	19	92.52	8	13.84
halleri	Bdg	E	19	6.42	19	6.42
lyrata	LF2	E	19	92.52	10	24.86
thaliana	Gud3	E	19	92.52	10	10.07
halleri	Nisu6	E	19	92.52	18	19.16
halleri	Prev2	E	19	92.52	16	18.5
halleri	Nisu6	A	19	92.52	16	18.57
thaliana	Col.FRI	E	19	92.52	12	14.48
lyrata	SB12	E	19	92.52	16	15.81
halleri	hal2.2	E	19	92.52	16	17.65
thaliana	IP.Cmo3	E	19	92.52	8	15.17
lyrata	HAS.166b	A	19	16.79	21	14.81
halleri	Lobn5	A	19	92.52	12	13.77
halleri	Bara4	A	19	13.11	21	10.65
halleri	Bdg	A	19	92.52	14	11.77
thaliana	Col.FRI	A	19	92.52	14	11.83
lyrata	LF2	A	19	92.52	14	11.51
halleri	hal6.5	A	19	92.52	18	17.47
halleri	Laut3	A	19	92.52	10	13.7
lyrata	HAS.166b	B	19	14.95	19	14.95
halleri	Lobn5	B	19	92.52	10	15.6
thaliana	IP.Lab7	A	19	92.52	12	14.17
halleri	Laut3	B	19	92.52	10	15.63
thaliana	Col.FRI	B	19	92.52	16	9.47
thaliana	IP.Cmo3	B	19	92.52	10	7.48
halleri	hal6.5	B	19	92.52	14	11.02
halleri	Bdg	B	19	92.52	14	15.11
halleri	Lobn6	B	19	92.52	10	13.35
thaliana	Amu0	B	19	92.52	10	12.56
thaliana	IP.Lab7	B	19	92.52	12	13.54
lyrata	HAS.122c	B	19	17.46	19	17.46
thaliana	Gud3	A	19	92.52	8	15.33
lyrata	LF2	B	19	17.83	21	92.52
halleri	hal2.2	B	19	92.52	16	19.25
thaliana	Urd1	B	19	92.52	12	12.69
lyrata	Plech91.4a	B	19	17.65	21	15.29
lyrata	Sky	B	19	18.08	21	16.28
halleri	Laut11	B	19	92.52	18	17.55
halleri	Prev2	B	19	92.52	16	20.92
lyrata	HAS.122c	A	19	92.52	18	10.71
lyrata	LF5	B	19	92.52	18	10.52
thaliana	Hec0	B	19	92.52	12	10.06
halleri	Bara4	B	19	13.72	21	11.82
thaliana	Urd1	C	19	92.52	12	11.17
thaliana	Col.FRI	C	19	92.52	14	11.81
lyrata	Sky	A	19	92.52	18	12.4
halleri	Prev2	C	19	13.22	19	13.22
halleri	hal2.2	C	19	92.52	16	18.59
lyrata	LF2	C	19	92.52	18	12.93
thaliana	IP.Lab7	C	19	92.52	12	11.8
halleri	Bara4	C	19	14.27	21	12.15
lyrata	HAS.166b	C	19	15.72	19	15.72
lyrata	SB12	C	19	92.52	16	21
thaliana	IP.Cmo3	C	19	92.52	14	92.52
halleri	Bdg	C	19	92.52	14	10.43
lyrata	Plech91.4a	A	19	92.52	18	12.48
halleri	Laut11	C	19	92.52	18	12.76
lyrata	Sky	C	19	16.64	19	16.64
lyrata	LF5	C	19	92.52	14	16.49
halleri	Laut3	C	19	92.52	10	14.01
thaliana	Gud3	C	19	92.52	10	12.38
thaliana	Amu0	C	19	92.52	8	15.25
halleri	hal6.5	C	19	92.52	18	92.52
halleri	Lobn5	C	19	92.52	10	15.64
lyrata	HAS.122c	C	19	92.52	14	18.5
lyrata	Plech91.4a	C	19	92.52	16	10.04
thaliana	Amu0	A	19	92.52	8	14.18
lyrata	Plech61.a19	C	19	92.52	14	18.49
halleri	Lobn6	C	19	92.52	16	18.72
thaliana	Gud3	D	19	92.52	8	15.26
lyrata	Sky	D	19	92.52	16	21.5
lyrata	HAS.122c	D	19	92.52	14	19.4
halleri	Bdg	D	19	92.52	14	20.21
thaliana	Hec0	D	19	92.52	8	15.02
halleri	Prev2	D	19	92.52	16	21.13
lyrata	SB12	D	19	92.52	16	24.79
halleri	Laut3	D	19	92.52	18	18.43
lyrata	HAS.166b	D	19	92.52	16	21.59
lyrata	LF2	D	19	92.52	18	12.86
thaliana	Amu0	D	19	92.52	8	13.41
halleri	Laut11	D	19	12.15	19	12.15
thaliana	Urd1	D	19	92.52	16	8.56
thaliana	Urd1	A	19	92.52	12	14.89
halleri	Lobn5	D	20	92.52	14	23.75
halleri	Nisu6	D	20	92.52	14	20.89
halleri	hal2.2	D	20	92.52	16	17.23
halleri	Bara4	D	20	13.62	21	12.4
thaliana	Col.FRI	D	20	92.52	12	12.94
halleri	hal6.5	D	20	92.52	19	12.72
thaliana	IP.Cmo3	D	20	92.52	12	12.18
lyrata	Plech91.4a	D	20	92.52	14	20.4
halleri	Prev2	A	20	92.52	16	24.52
halleri	hal6.5	E	20	92.52	16	20.68
lyrata	HAS.122c	E	20	92.52	18	12.15
halleri	Laut3	E	20	92.52	18	11.66
thaliana	IP.Lab7	E	20	92.52	12	11.18
halleri	Lobn5	E	20	92.52	14	20.98
thaliana	Hec0	E	20	92.52	12	11.19
halleri	Bara4	E	20	92.52	14	9.9
thaliana	Hec0	A	20	92.52	10	11.19
halleri	Laut11	E	20	92.52	16	17.02
thaliana	Urd1	E	20	92.52	12	9.22
thaliana	Amu0	E	20	92.52	8	13.84
halleri	Bdg	E	20	92.52	19	6.42
lyrata	LF2	E	20	92.52	10	24.86
thaliana	Gud3	E	20	92.52	10	10.07
halleri	Nisu6	E	20	92.52	18	19.16
halleri	Prev2	E	20	92.52	16	18.5
halleri	Nisu6	A	20	92.52	16	18.57
thaliana	Col.FRI	E	20	92.52	12	14.48
lyrata	SB12	E	20	92.52	16	15.81
halleri	hal2.2	E	20	92.52	16	17.65
thaliana	IP.Cmo3	E	20	92.52	8	15.17
lyrata	HAS.166b	A	20	15.77	21	14.81
halleri	Lobn5	A	20	92.52	12	13.77
halleri	Bara4	A	20	11.94	21	10.65
halleri	Bdg	A	20	92.52	14	11.77
thaliana	Col.FRI	A	20	92.52	14	11.83
lyrata	LF2	A	20	92.52	14	11.51
halleri	hal6.5	A	20	92.52	18	17.47
halleri	Laut3	A	20	92.52	10	13.7
lyrata	HAS.166b	B	20	92.52	19	14.95
halleri	Lobn5	B	20	92.52	10	15.6
thaliana	IP.Lab7	A	20	92.52	12	14.17
halleri	Laut3	B	20	92.52	10	15.63
thaliana	Col.FRI	B	20	92.52	16	9.47
thaliana	IP.Cmo3	B	20	92.52	10	7.48
halleri	hal6.5	B	20	92.52	14	11.02
halleri	Bdg	B	20	92.52	14	15.11
halleri	Lobn6	B	20	92.52	10	13.35
thaliana	Amu0	B	20	92.52	10	12.56
thaliana	IP.Lab7	B	20	92.52	12	13.54
lyrata	HAS.122c	B	20	92.52	19	17.46
thaliana	Gud3	A	20	92.52	8	15.33
lyrata	LF2	B	20	92.52	21	92.52
halleri	hal2.2	B	20	16.92	16	19.25
thaliana	Urd1	B	20	92.52	12	12.69
lyrata	Plech91.4a	B	20	16.53	21	15.29
lyrata	Sky	B	20	17.17	21	16.28
halleri	Laut11	B	20	92.52	18	17.55
halleri	Prev2	B	20	92.52	16	20.92
lyrata	HAS.122c	A	20	92.52	18	10.71
lyrata	LF5	B	20	92.52	18	10.52
thaliana	Hec0	B	20	92.52	12	10.06
halleri	Bara4	B	20	12.76	21	11.82
thaliana	Urd1	C	20	92.52	12	11.17
thaliana	Col.FRI	C	20	92.52	14	11.81
lyrata	Sky	A	20	92.52	18	12.4
halleri	Prev2	C	20	92.52	19	13.22
halleri	hal2.2	C	20	92.52	16	18.59
lyrata	LF2	C	20	92.52	18	12.93
thaliana	IP.Lab7	C	20	92.52	12	11.8
halleri	Bara4	C	20	13.01	21	12.15
lyrata	HAS.166b	C	20	92.52	19	15.72
lyrata	SB12	C	20	92.52	16	21
thaliana	IP.Cmo3	C	20	92.52	14	92.52
halleri	Bdg	C	20	92.52	14	10.43
lyrata	Plech91.4a	A	20	92.52	18	12.48
halleri	Laut11	C	20	92.52	18	12.76
lyrata	Sky	C	20	92.52	19	16.64
lyrata	LF5	C	20	92.52	14	16.49
halleri	Laut3	C	20	92.52	10	14.01
thaliana	Gud3	C	20	92.52	10	12.38
thaliana	Amu0	C	20	92.52	8	15.25
halleri	hal6.5	C	20	92.52	18	92.52
halleri	Lobn5	C	20	92.52	10	15.64
lyrata	HAS.122c	C	20	92.52	14	18.5
lyrata	Plech91.4a	C	20	92.52	16	10.04
thaliana	Amu0	A	20	92.52	8	14.18
lyrata	Plech61.a19	C	20	92.52	14	18.49
halleri	Lobn6	C	20	92.52	16	18.72
thaliana	Gud3	D	20	92.52	8	15.26
lyrata	Sky	D	20	92.52	16	21.5
lyrata	HAS.122c	D	20	92.52	14	19.4
halleri	Bdg	D	20	92.52	14	20.21
thaliana	Hec0	D	20	92.52	8	15.02
halleri	Prev2	D	20	92.52	16	21.13
lyrata	SB12	D	20	92.52	16	24.79
halleri	Laut3	D	20	92.52	18	18.43
lyrata	HAS.166b	D	20	92.52	16	21.59
lyrata	LF2	D	20	92.52	18	12.86
thaliana	Amu0	D	20	92.52	8	13.41
halleri	Laut11	D	20	92.52	19	12.15
thaliana	Urd1	D	20	92.52	16	8.56
thaliana	Urd1	A	20	92.52	12	14.89
halleri	Lobn5	D	21	92.52	14	23.75
halleri	Nisu6	D	21	92.52	14	20.89
halleri	hal2.2	D	21	92.52	16	17.23
halleri	Bara4	D	21	12.4	21	12.4
thaliana	Col.FRI	D	21	92.52	12	12.94
halleri	hal6.5	D	21	92.52	19	12.72
thaliana	IP.Cmo3	D	21	92.52	12	12.18
lyrata	Plech91.4a	D	21	92.52	14	20.4
halleri	Prev2	A	21	92.52	16	24.52
halleri	hal6.5	E	21	92.52	16	20.68
lyrata	HAS.122c	E	21	92.52	18	12.15
halleri	Laut3	E	21	92.52	18	11.66
thaliana	IP.Lab7	E	21	92.52	12	11.18
halleri	Lobn5	E	21	92.52	14	20.98
thaliana	Hec0	E	21	92.52	12	11.19
halleri	Bara4	E	21	92.52	14	9.9
thaliana	Hec0	A	21	92.52	10	11.19
halleri	Laut11	E	21	92.52	16	17.02
thaliana	Urd1	E	21	92.52	12	9.22
thaliana	Amu0	E	21	92.52	8	13.84
halleri	Bdg	E	21	92.52	19	6.42
lyrata	LF2	E	21	92.52	10	24.86
thaliana	Gud3	E	21	92.52	10	10.07
halleri	Nisu6	E	21	92.52	18	19.16
halleri	Prev2	E	21	92.52	16	18.5
halleri	Nisu6	A	21	92.52	16	18.57
thaliana	Col.FRI	E	21	92.52	12	14.48
lyrata	SB12	E	21	92.52	16	15.81
halleri	hal2.2	E	21	92.52	16	17.65
thaliana	IP.Cmo3	E	21	92.52	8	15.17
lyrata	HAS.166b	A	21	14.81	21	14.81
halleri	Lobn5	A	21	92.52	12	13.77
halleri	Bara4	A	21	10.65	21	10.65
halleri	Bdg	A	21	92.52	14	11.77
thaliana	Col.FRI	A	21	92.52	14	11.83
lyrata	LF2	A	21	92.52	14	11.51
halleri	hal6.5	A	21	92.52	18	17.47
halleri	Laut3	A	21	92.52	10	13.7
lyrata	HAS.166b	B	21	92.52	19	14.95
halleri	Lobn5	B	21	92.52	10	15.6
thaliana	IP.Lab7	A	21	92.52	12	14.17
halleri	Laut3	B	21	92.52	10	15.63
thaliana	Col.FRI	B	21	92.52	16	9.47
thaliana	IP.Cmo3	B	21	92.52	10	7.48
halleri	hal6.5	B	21	92.52	14	11.02
halleri	Bdg	B	21	92.52	14	15.11
halleri	Lobn6	B	21	92.52	10	13.35
thaliana	Amu0	B	21	92.52	10	12.56
thaliana	IP.Lab7	B	21	92.52	12	13.54
lyrata	HAS.122c	B	21	92.52	19	17.46
thaliana	Gud3	A	21	92.52	8	15.33
lyrata	LF2	B	21	92.52	21	92.52
halleri	hal2.2	B	21	15.88	16	19.25
thaliana	Urd1	B	21	92.52	12	12.69
lyrata	Plech91.4a	B	21	15.29	21	15.29
lyrata	Sky	B	21	16.28	21	16.28
halleri	Laut11	B	21	92.52	18	17.55
halleri	Prev2	B	21	92.52	16	20.92
lyrata	HAS.122c	A	21	92.52	18	10.71
lyrata	LF5	B	21	92.52	18	10.52
[truncated: 144 more rows]
